# Supplementary material for: 1-Cyano­methyl-1,4-diazo­niabicyclo­[2.2.2]octane tetra­chloridocuprate(II)
Source: Acta Crystallogr Sect E Struct Rep Online. 2010 Nov 24;66(Pt 12):m1625. doi: 10.1107/S1600536810047501 (PMC3011750; doi:10.1107/S1600536810047501)
Supplement: Supplementary file 2 [file e-66-m1625-Isup2.hkl]

# 
# h,k,l, Fc-squared, Fo-squared, sigma(Fo-squared) and status flag 
# 
data_I
_shelx_title ' a in P2(1)/c' 
_shelx_refln_list_code          4 
_shelx_F_calc_maximum      162.28 
_exptl_crystal_F_000       724.00 
_reflns_d_resolution_high  0.7700 
 
loop_ 
 _symmetry_equiv_pos_as_xyz 
 'x, y, z' 
 '-x, y+1/2, -z+1/2' 
 '-x, -y, -z' 
 'x, -y-1/2, z-1/2' 
 
_cell_length_a     8.2714 
_cell_length_b    13.6585 
_cell_length_c    12.1636 
_cell_angle_alpha  90.000 
_cell_angle_beta   96.501 
_cell_angle_gamma  90.000 
 
_shelx_F_squared_multiplier     1.000 
 
loop_ 
 _refln_index_h 
 _refln_index_k 
 _refln_index_l 
 _refln_F_squared_calc 
 _refln_F_squared_meas 
 _refln_F_squared_sigma 
 _refln_observed_status 
   1   0   0       10.50       15.07      8.00 o 
   2   0   0     8878.46     6559.11    140.25 o 
   3   0   0     4169.58     3670.99     47.66 o 
   4   0   0    12810.45    12856.02    291.74 o 
   5   0   0    11791.57    11889.17    220.76 o 
   6   0   0      467.25      430.23     40.34 o 
   7   0   0     1864.48     1866.84     58.14 o 
   8   0   0      823.96      845.77     60.87 o 
   9   0   0     1695.78     1779.69    119.77 o 
  10   0   0      178.46      188.00    115.32 o 
   1   1   0    12920.50     7184.38    106.42 o 
   2   1   0     2554.47     2421.96     28.48 o 
   3   1   0    16092.41    14130.48    179.39 o 
   4   1   0     6233.55     6022.15     74.43 o 
   5   1   0    15078.25    14486.05    305.92 o 
   6   1   0      637.81      625.43     26.96 o 
   7   1   0        9.90       10.97     10.92 o 
   8   1   0      456.55      526.41     47.53 o 
   9   1   0     1281.66     1183.48     67.04 o 
  10   1   0      603.02      634.59     48.05 o 
   1   2   0     3080.66     2923.21     27.48 o 
   2   2   0    19633.08    15783.68    392.29 o 
   3   2   0     1349.75     1276.11     23.80 o 
   4   2   0    11481.43    11025.91    200.12 o 
   5   2   0     1489.26     1388.13     35.22 o 
   6   2   0     1685.96     1619.05     40.97 o 
   7   2   0      523.19      525.65     34.23 o 
   8   2   0      898.31      939.62     45.31 o 
   9   2   0     1105.73     1171.41     78.08 o 
  10   2   0      132.07      119.04     45.22 o 
   1   3   0    21499.80    17613.60    112.92 o 
   2   3   0     1747.77     1733.52     16.81 o 
   3   3   0     7321.60     7232.24     66.51 o 
   4   3   0      118.30      143.41     10.24 o 
   5   3   0     4142.80     3951.64     53.64 o 
   6   3   0     3097.60     3082.06     63.05 o 
   7   3   0     6832.19     7047.82    160.62 o 
   8   3   0     1682.59     1839.15     51.98 o 
   9   3   0      454.96      491.27     49.89 o 
  10   3   0      544.55      618.34     75.73 o 
   0   4   0      255.19      641.88     22.70 o 
   1   4   0        1.29        6.34      6.97 o 
   2   4   0    26333.32    24325.20    165.39 o 
   3   4   0     1162.18     1259.95     23.94 o 
   4   4   0     7178.30     6257.35    127.76 o 
   5   4   0        2.81        7.26      6.60 o 
   6   4   0     7048.17     7485.05    136.11 o 
   7   4   0     1711.27     1799.47     48.89 o 
   8   4   0      826.35      879.98     41.35 o 
   9   4   0      161.12      215.10     91.36 o 
  10   4   0      226.12      200.10     80.06 o 
   1   5   0     7594.60     6708.14     89.81 o 
   2   5   0     1003.74      976.40     20.67 o 
   3   5   0    17662.29    17694.10    124.15 o 
   4   5   0       37.78       27.80      8.16 o 
   5   5   0      868.77      789.50     26.97 o 
   6   5   0      567.79      542.66     25.59 o 
   7   5   0     4721.86     5012.20     88.95 o 
   8   5   0     1397.30     1480.75     64.20 o 
   9   5   0       16.76       28.39     19.77 o 
  10   5   0      258.89      291.31    102.66 o 
   0   6   0     5060.74     3845.65     85.32 o 
   1   6   0       85.06      148.17     34.47 o 
   2   6   0    21194.75    20425.59    423.89 o 
   3   6   0     1032.22     1025.07     33.35 o 
   4   6   0      105.25       49.22     16.39 o 
   5   6   0     1479.46     1459.42     42.79 o 
   6   6   0     1799.88     1838.37     41.96 o 
   7   6   0     1695.67     1698.86     50.00 o 
   8   6   0      211.54      209.23     62.92 o 
   9   6   0       59.17       37.47     18.26 o 
  10   6   0      239.85      200.30     80.34 o 
   1   7   0    13705.88    11554.79    625.41 o 
   2   7   0     2901.07     2794.30     47.51 o 
   3   7   0     6622.69     6270.90     93.27 o 
   4   7   0     1585.98     1616.25     29.56 o 
   5   7   0     1369.22     1332.86     32.20 o 
   6   7   0      716.89      868.34     48.84 o 
   7   7   0      543.88      581.37     32.13 o 
   8   7   0      151.77      159.71     52.03 o 
   9   7   0       35.40       29.37     16.09 o 
   0   8   0    12084.42    10863.72    286.70 o 
   1   8   0      642.51      634.60     33.27 o 
   2   8   0     5167.07     4923.52    110.15 o 
   3   8   0     1890.07     1870.51     40.84 o 
   4   8   0     3798.97     4176.13     62.16 o 
   5   8   0     2178.89     2262.12     50.09 o 
   6   8   0      535.88      556.46     33.76 o 
   7   8   0       57.12       59.43     19.63 o 
   8   8   0      146.09      148.09     44.44 o 
   9   8   0      337.93      311.22     47.25 o 
   1   9   0     3959.36     3709.59    175.19 o 
   2   9   0      558.52      562.20     26.85 o 
   3   9   0      373.12      310.97     42.03 o 
   4   9   0      187.41      200.20     50.82 o 
   5   9   0     1753.84     1772.57     47.60 o 
   6   9   0      202.84      202.67     63.55 o 
   7   9   0       18.67       12.82     14.77 o 
   8   9   0      142.62      183.56     65.93 o 
   9   9   0     1177.43     1214.27     54.15 o 
   0  10   0     5871.50     5845.32    122.16 o 
   1  10   0       82.50      107.72     29.07 o 
   2  10   0      829.77      885.60     38.71 o 
   3  10   0        5.87       13.53     12.80 o 
   4  10   0     5167.16     5567.92    114.52 o 
   5  10   0        2.05        6.17     10.80 o 
   6  10   0      842.30      881.45     45.81 o 
   7  10   0       33.48       20.03     15.72 o 
   8  10   0      310.17      244.32     42.95 o 
   1  11   0      443.20      398.35     27.56 o 
   2  11   0      341.95      347.73     48.66 o 
   3  11   0      374.29      368.69     32.83 o 
   4  11   0        5.03       -0.22     13.91 o 
   5  11   0     2058.22     2151.16     61.37 o 
   6  11   0       26.06       19.54     13.43 o 
   7  11   0      107.89      119.04     38.33 o 
   8  11   0       54.77       60.78     28.99 o 
   0  12   0      292.29      252.43     46.11 o 
   1  12   0        1.30        3.77     16.34 o 
   2  12   0      358.02      333.75     36.18 o 
   3  12   0      375.18      351.29     43.30 o 
   4  12   0      443.73      459.46     29.18 o 
   5  12   0        6.29        9.54     16.45 o 
   6  12   0       83.22      100.47     33.60 o 
   7  12   0      100.65      101.76     55.81 o 
   1  13   0      332.16      358.70     44.01 o 
   2  13   0      611.74      539.45     34.82 o 
   3  13   0      520.62      527.15     33.14 o 
   4  13   0       62.58       59.86     18.78 o 
   5  13   0       28.51       27.83     15.12 o 
   6  13   0       29.39       28.95     17.84 o 
   7  13   0       96.28       54.80     29.12 o 
   0  14   0        6.62       18.85     29.13 o 
   1  14   0       80.12       45.26     16.45 o 
   2  14   0     1419.14     1368.99     66.80 o 
   3  14   0      243.54      224.13     54.79 o 
   4  14   0       80.17       54.38     19.00 o 
   5  14   0        0.58        9.47     24.77 o 
   6  14   0       25.32       22.77     25.50 o 
   1  15   0      429.05      446.39     46.09 o 
   2  15   0      249.75      224.00     58.52 o 
   3  15   0      510.59      487.92     40.83 o 
   4  15   0      126.32      137.87     36.63 o 
   5  15   0      188.38      110.36     58.42 o 
   0  16   0      260.73      182.31     54.24 o 
   1  16   0       15.48       18.34     15.82 o 
   2  16   0      318.53      262.20     71.96 o 
   3  16   0        0.03        5.35     14.22 o 
   4  16   0       20.70       18.66     22.29 o 
   1  17   0       42.38       43.73     18.56 o 
   2  17   0       44.89       22.63     17.81 o 
   3  17   0       28.14       19.00     23.86 o 
 -10   1   1       17.36       32.55     26.78 o 
  -9   1   1      663.35      653.96     49.72 o 
  -8   1   1        0.72       -6.67     30.46 o 
  -7   1   1       87.77       83.66     28.41 o 
  -6   1   1       94.21       95.18     13.41 o 
  -5   1   1       64.59       43.34     13.43 o 
  -4   1   1     8187.56     8779.79     90.26 o 
  -3   1   1      844.15      914.20     16.58 o 
  -2   1   1    10363.75    10459.75    127.78 o 
  -1   1   1     2909.10     2649.89     19.97 o 
   1   1   1     4002.57     3524.11     36.84 o 
   2   1   1     2460.03     2966.32     32.71 o 
   3   1   1      702.14      757.43     15.63 o 
   4   1   1      911.77      930.32     21.91 o 
   5   1   1      122.07       99.98     28.76 o 
   6   1   1      404.11      410.05     20.36 o 
   7   1   1      372.59      392.89     22.80 o 
   8   1   1      448.16      445.28     29.48 o 
   9   1   1      200.95      177.81     62.35 o 
  10   1   1       16.86       19.05     21.57 o 
 -10   2   1      323.31      261.82    116.20 o 
  -9   2   1      635.45      639.52     62.71 o 
  -8   2   1      345.94      374.56     44.26 o 
  -7   2   1      473.24      460.70     27.59 o 
  -6   2   1        0.93        2.08      5.85 o 
  -5   2   1     2896.49     3077.81     43.30 o 
  -4   2   1      725.54      844.72     27.66 o 
  -3   2   1     1366.42     1634.06     25.96 o 
  -2   2   1     8227.51     8410.76     79.71 o 
  -1   2   1     2508.11     2252.08     36.85 o 
   0   2   1     6608.57     5215.36    132.42 o 
   1   2   1      275.86      291.54      8.96 o 
   2   2   1      713.36      674.58     12.41 o 
   3   2   1     3199.80     3644.65     77.90 o 
   4   2   1      750.40      764.91     20.09 o 
   5   2   1     5209.34     5448.73     75.18 o 
   6   2   1        1.99        8.53      9.63 o 
   7   2   1      697.52      684.29     31.13 o 
   8   2   1      241.74      238.22     60.24 o 
   9   2   1      838.71      781.33     78.24 o 
  10   2   1      219.08      181.23     90.48 o 
 -10   3   1       14.05       21.51     25.64 o 
  -9   3   1      852.54      838.67     60.36 o 
  -8   3   1       97.03      105.05     29.16 o 
  -7   3   1      699.98      696.85     38.60 o 
  -6   3   1      159.25      124.36     16.97 o 
  -5   3   1      375.66      421.37     12.47 o 
  -4   3   1     3672.13     3911.40     91.47 o 
  -3   3   1     4506.87     4958.18    122.24 o 
  -2   3   1     4329.90     5345.66     69.97 o 
  -1   3   1       60.50      112.58     15.86 o 
   0   3   1     6320.07     7130.21    104.35 o 
   1   3   1      976.32      739.27     14.61 o 
   2   3   1     7412.21     8639.21     79.81 o 
   3   3   1       47.06       44.20     12.37 o 
   4   3   1     4275.26     4521.78    109.39 o 
   5   3   1      164.07      173.90     25.60 o 
   6   3   1      337.20      368.54     25.89 o 
   7   3   1        5.98        8.81     11.67 o 
   8   3   1      195.12      195.67     61.45 o 
   9   3   1      448.10      400.14     64.00 o 
  10   3   1       50.24       26.80     21.63 o 
 -10   4   1      163.39      155.16     40.14 o 
  -9   4   1      231.54      168.84     70.49 o 
  -8   4   1      332.32      332.44     50.54 o 
  -7   4   1      460.60      428.57     34.84 o 
  -6   4   1       30.13       22.13      8.64 o 
  -5   4   1     1749.69     1744.16     31.59 o 
  -4   4   1     2621.49     2559.45     37.80 o 
  -3   4   1     1088.73     1009.29     58.15 o 
  -2   4   1       76.45       51.23     12.89 o 
  -1   4   1     3321.48     3032.48     24.66 o 
   0   4   1      304.21      292.13     10.26 o 
   1   4   1     2422.44     2581.76     52.14 o 
   2   4   1     5073.15     5342.85     54.30 o 
   3   4   1      413.41      336.82     14.12 o 
   4   4   1      306.02      281.11     18.84 o 
   5   4   1     1482.65     1577.35     35.94 o 
   6   4   1      263.93      290.84     21.86 o 
   7   4   1       11.22       23.58     10.93 o 
   8   4   1       17.36       41.45     17.19 o 
   9   4   1       27.86       15.61     18.56 o 
  10   4   1       19.48       24.69     18.75 o 
 -10   5   1        1.11        9.79     18.62 o 
  -9   5   1        5.85        6.65     19.65 o 
  -8   5   1        8.52       13.03     13.25 o 
  -7   5   1      431.69      431.11     32.00 o 
  -6   5   1       56.03       57.81     16.58 o 
  -5   5   1     1175.21     1170.87     40.22 o 
  -4   5   1       31.93       28.32      9.35 o 
  -3   5   1     3052.52     3103.44     42.47 o 
  -2   5   1     3958.53     3796.63     43.08 o 
  -1   5   1     1538.95     1469.94     58.84 o 
   0   5   1    13170.42    10449.10    150.04 o 
   1   5   1      191.62      207.95     11.39 o 
   2   5   1     7453.09     6901.57    100.70 o 
   3   5   1      993.56     1018.01     26.77 o 
   4   5   1      300.32      311.05     20.91 o 
   5   5   1     1777.92     1798.51     32.04 o 
   6   5   1       40.88       44.43     17.81 o 
   7   5   1      929.46      986.31     47.59 o 
   8   5   1        1.25       10.94     15.16 o 
   9   5   1       10.51       12.36     12.89 o 
  10   5   1        0.41        3.73     20.28 o 
 -10   6   1       23.28       14.47     18.67 o 
  -9   6   1      108.53       71.86     29.20 o 
  -8   6   1       28.03       43.21     17.84 o 
  -7   6   1      465.25      442.91     38.99 o 
  -6   6   1     1348.02     1418.43     44.77 o 
  -5   6   1       46.68       50.56     15.77 o 
  -4   6   1      325.56      310.92     17.37 o 
  -3   6   1     3577.45     3748.32     55.65 o 
  -2   6   1     3508.66     3656.58     63.33 o 
  -1   6   1     2358.44     2122.37     36.09 o 
   0   6   1     1802.90     1796.95     34.65 o 
   1   6   1     2910.96     2569.78     32.01 o 
   2   6   1      722.92      613.50     23.14 o 
   3   6   1     4799.71     4806.02     59.19 o 
   4   6   1     1681.76     1654.15     36.86 o 
   5   6   1       77.79      103.90     30.82 o 
   6   6   1      178.05      175.55     23.18 o 
   7   6   1       26.24       26.06     17.05 o 
   8   6   1      101.81      113.78     31.36 o 
   9   6   1      115.72       98.71     30.88 o 
  -9   7   1        2.77        2.67     20.74 o 
  -8   7   1       75.35       91.59     28.71 o 
  -7   7   1     1483.83     1552.98     46.15 o 
  -6   7   1      547.70      613.72     38.90 o 
  -5   7   1      293.94      318.21     22.88 o 
  -4   7   1       59.24       38.49     16.95 o 
  -3   7   1     1315.44     1416.90     36.25 o 
  -2   7   1    13798.97    14263.74    252.21 o 
  -1   7   1      146.72      145.68     41.53 o 
   0   7   1       21.75       94.35     30.66 o 
   1   7   1      267.63      230.52     17.88 o 
   2   7   1     8151.59     8449.40    192.55 o 
   3   7   1     1617.00     1750.32     35.86 o 
   4   7   1       95.18      131.92     39.87 o 
   5   7   1     1020.06     1080.10     33.76 o 
   6   7   1     1655.21     1766.97     42.18 o 
   7   7   1     1276.35     1347.81     51.51 o 
   8   7   1       32.02       40.05     18.46 o 
   9   7   1        1.29        7.80     10.39 o 
  -9   8   1       38.67       26.98     13.28 o 
  -8   8   1      420.79      396.65     64.74 o 
  -7   8   1     1279.78     1352.28     61.62 o 
  -6   8   1     1284.31     1347.33     58.10 o 
  -5   8   1      765.95      792.29     30.92 o 
  -4   8   1       24.49       25.73     13.38 o 
  -3   8   1     2638.07     2668.88     48.30 o 
  -2   8   1       17.14       18.21     11.38 o 
  -1   8   1      293.38      219.93     27.27 o 
   0   8   1      225.10      230.67     21.80 o 
   1   8   1      831.19      796.43     29.86 o 
   2   8   1      197.41      213.38     25.61 o 
   3   8   1     3635.76     3677.08     52.16 o 
   4   8   1       55.84       52.83     21.91 o 
   5   8   1      559.72      547.15     27.35 o 
   6   8   1      149.95      147.33     44.79 o 
   7   8   1     2541.93     2706.21    113.70 o 
   8   8   1      265.74      262.56     77.93 o 
   9   8   1        0.79       10.37     12.00 o 
  -9   9   1      281.02      285.36     79.95 o 
  -8   9   1      266.09      245.81     78.86 o 
  -7   9   1      440.94      492.78     63.30 o 
  -6   9   1     2783.47     3090.03     70.73 o 
  -5   9   1        9.42       10.00     10.64 o 
  -4   9   1       41.33       33.24     13.87 o 
  -3   9   1      110.41      114.27     28.71 o 
  -2   9   1     2836.44     2940.55     83.18 o 
  -1   9   1      155.75      190.44     40.95 o 
   0   9   1      128.23      154.04     41.34 o 
   1   9   1       46.00       43.29     16.99 o 
   2   9   1     2059.12     2036.40     35.84 o 
   3   9   1       29.08       30.02     17.08 o 
   4   9   1     1254.80     1240.87     41.54 o 
   5   9   1       18.86        7.01     10.23 o 
   6   9   1     1474.71     1507.96     46.05 o 
   7   9   1      372.69      449.96     42.23 o 
   8   9   1       19.78       24.92     14.73 o 
   9   9   1      285.58      259.71     77.14 o 
  -8  10   1      455.26      485.27     40.23 o 
  -7  10   1      345.74      352.68     43.44 o 
  -6  10   1      241.51      282.22     80.19 o 
  -5  10   1     1381.91     1452.61     44.47 o 
  -4  10   1       21.89       24.65     15.58 o 
  -3  10   1     3002.21     2980.60     59.07 o 
  -2  10   1      191.41      197.88     42.41 o 
  -1  10   1     2382.21     2266.71     74.54 o 
   0  10   1        3.96        4.64     14.15 o 
   1  10   1      463.02      402.00     26.68 o 
   2  10   1       16.62       30.83     16.07 o 
   3  10   1        6.61       15.10     15.66 o 
   4  10   1      821.69      832.60     42.61 o 
   5  10   1      940.32      950.30     41.42 o 
   6  10   1      179.20      170.40     55.63 o 
   7  10   1      224.81      229.98     74.92 o 
   8  10   1      147.71      111.07     47.69 o 
  -8  11   1      150.14      139.06     44.63 o 
  -7  11   1        5.40       12.41     14.28 o 
  -6  11   1       63.27       58.63     20.17 o 
  -5  11   1     1185.57     1177.74     52.89 o 
  -4  11   1     1705.21     1767.19     44.29 o 
  -3  11   1       77.78       93.51     28.05 o 
  -2  11   1       96.20       84.41     25.70 o 
  -1  11   1       13.01       22.59     13.52 o 
   0  11   1     5283.65     5053.77     78.45 o 
   1  11   1      143.01      116.70     33.33 o 
   2  11   1     1335.87     1246.26     46.12 o 
   3  11   1      112.35       94.31     27.24 o 
   4  11   1     1165.40     1187.57     35.13 o 
   5  11   1      599.00      611.10     28.52 o 
   6  11   1        4.86        5.09     13.89 o 
   7  11   1       67.78       97.02     33.12 o 
   8  11   1       12.36       13.29     14.34 o 
  -7  12   1       53.68       32.15     15.38 o 
  -6  12   1       97.58      110.76     31.39 o 
  -5  12   1      782.77      810.80     49.04 o 
  -4  12   1     2161.15     2273.37     55.72 o 
  -3  12   1      692.37      691.90     31.28 o 
  -2  12   1      430.50      421.94     30.57 o 
  -1  12   1     4291.63     4112.10     92.42 o 
   0  12   1       12.62       14.48     14.32 o 
   1  12   1     3140.52     3249.42    119.22 o 
   2  12   1      788.84      759.72     43.59 o 
   3  12   1      225.44      245.11     54.60 o 
   4  12   1      582.58      582.35     36.77 o 
   5  12   1     1486.69     1467.94     75.13 o 
   6  12   1      556.39      613.89     76.37 o 
   7  12   1      447.11      329.08     58.33 o 
  -7  13   1        3.22       12.12     16.34 o 
  -6  13   1       47.95       25.82     15.07 o 
  -5  13   1     1255.19     1286.88    109.22 o 
  -4  13   1      963.30      939.22     51.30 o 
  -3  13   1       33.93       47.90     20.08 o 
  -2  13   1      333.93      385.19     28.25 o 
  -1  13   1      848.78      853.01     39.73 o 
   0  13   1     6063.46     5798.08    125.82 o 
   1  13   1        0.65        1.12     16.56 o 
   2  13   1       78.55       87.43     28.98 o 
   3  13   1      986.57     1033.42     48.75 o 
   4  13   1     1895.92     1936.31     87.89 o 
   5  13   1      993.26      914.29    105.57 o 
   6  13   1       25.64       11.42     18.96 o 
   7  13   1       47.47       42.30     23.87 o 
  -6  14   1       98.98       99.92     47.12 o 
  -5  14   1      538.11      557.18     47.00 o 
  -4  14   1      405.71      327.53     81.23 o 
  -3  14   1      383.76      460.71     40.26 o 
  -2  14   1        0.61        0.66     17.27 o 
  -1  14   1      773.17      847.53     37.19 o 
   0  14   1       23.93       19.10     16.08 o 
   1  14   1     1383.12     1353.57     53.17 o 
   2  14   1      429.06      410.12     44.93 o 
   3  14   1      344.59      343.10     51.09 o 
   4  14   1       19.39       31.09     17.09 o 
   5  14   1      115.10       97.15     43.74 o 
   6  14   1      320.20      296.12     81.36 o 
  -5  15   1        0.80        5.02     17.11 o 
  -4  15   1      640.16      606.39     52.84 o 
  -3  15   1       52.29       51.26     19.93 o 
  -2  15   1      427.33      362.19     82.46 o 
  -1  15   1       12.33       13.33     16.06 o 
   0  15   1      132.47      143.08     38.33 o 
   1  15   1       47.95       48.26     17.07 o 
   2  15   1      526.39      709.11     71.64 o 
   3  15   1        3.60        9.89     14.53 o 
   4  15   1      272.24      302.79     95.75 o 
   5  15   1       30.79       25.87     18.07 o 
  -4  16   1      133.37      121.47     58.70 o 
  -3  16   1      591.87      637.36     43.63 o 
  -2  16   1        0.28        4.16     13.24 o 
  -1  16   1      108.20      110.03     31.45 o 
   0  16   1        0.13        6.51     12.51 o 
   1  16   1        4.37        9.55     11.13 o 
   2  16   1       92.51       94.50     38.40 o 
   3  16   1      221.79      169.13     60.47 o 
   4  16   1       18.44       28.20     21.97 o 
  -3  17   1       60.03       29.07     29.65 o 
  -2  17   1      763.59      701.34     44.83 o 
  -1  17   1      120.72       67.71     22.19 o 
   0  17   1       56.73       21.83     14.56 o 
   1  17   1        0.49       15.65     16.45 o 
   2  17   1      752.72      710.41     41.29 o 
 -10   0   2        1.23       27.40     29.92 o 
  -9   0   2      700.32      672.99     74.41 o 
  -8   0   2      204.31      240.69     61.60 o 
  -7   0   2     2228.33     2330.31     96.80 o 
  -6   0   2      142.55      175.33     12.95 o 
  -5   0   2     3350.14     3909.68    104.32 o 
  -4   0   2     7242.59     7908.83    139.38 o 
  -3   0   2       45.98        9.00      6.80 o 
  -2   0   2     2070.89     1161.44     22.22 o 
  -1   0   2      377.87      508.45     12.54 o 
   0   0   2     2589.54     3890.78    100.23 o 
   1   0   2     7033.70     7058.92    173.24 o 
   2   0   2      120.85      379.38     14.48 o 
   3   0   2    13909.29    14050.70    345.61 o 
   4   0   2    10050.00    11244.50    145.80 o 
   5   0   2     6153.44     6224.65    124.03 o 
   6   0   2      938.54     1090.55     43.11 o 
   7   0   2     1274.88     1328.03     73.26 o 
   8   0   2      561.02      538.80     44.82 o 
   9   0   2      799.99      813.72    114.66 o 
  10   0   2       31.98       42.81     38.51 o 
 -10   1   2        3.76       16.96     19.05 o 
  -9   1   2       32.50       39.92     27.21 o 
  -8   1   2      155.82      195.61     65.80 o 
  -7   1   2       97.62       90.23     32.44 o 
  -6   1   2       23.23       17.32      7.86 o 
  -5   1   2      705.82      691.01     16.29 o 
  -4   1   2     2495.75     2591.92     29.13 o 
  -3   1   2      126.40      221.61      4.97 o 
  -2   1   2     2010.71     2371.00     29.41 o 
  -1   1   2    14907.76    12748.51    187.89 o 
   0   1   2      303.48      467.58      8.88 o 
   2   1   2    12627.24    12489.68    115.16 o 
   3   1   2       10.49       70.01     21.99 o 
   4   1   2     4078.91     3634.61     48.52 o 
   5   1   2      987.54     1060.03     32.06 o 
   6   1   2     3806.68     3723.33     61.15 o 
   7   1   2     1364.53     1281.37     49.98 o 
   8   1   2      973.75     1004.78     49.62 o 
   9   1   2       93.73       78.30     33.79 o 
  10   1   2      383.34      285.02    130.06 o 
 -10   2   2       55.06       76.28     30.36 o 
  -9   2   2      560.09      635.53     62.99 o 
  -8   2   2      362.35      372.24    104.64 o 
  -7   2   2       26.50       42.52     19.62 o 
  -6   2   2     1568.15     1571.82     45.57 o 
  -5   2   2       20.84       19.37     15.25 o 
  -4   2   2     7216.45     7471.18     98.56 o 
  -3   2   2     1473.66     1627.37     31.48 o 
  -2   2   2      377.37      190.66      6.44 o 
  -1   2   2     5482.71     5083.82     67.92 o 
   0   2   2    13191.74    10797.24    249.98 o 
   1   2   2     1728.45     1726.71     40.70 o 
   2   2   2      296.35      380.15     11.52 o 
   3   2   2     4420.04     4116.66     46.80 o 
   4   2   2     1833.20     1859.87     44.48 o 
   5   2   2     3460.42     3472.71     54.22 o 
   6   2   2      248.83      244.67     27.80 o 
   7   2   2     2786.55     2660.61     66.54 o 
   8   2   2       10.92       15.57     11.21 o 
   9   2   2      653.78      631.13     75.14 o 
  10   2   2       76.66       76.36     30.44 o 
 -10   3   2      139.62      164.77     59.29 o 
  -9   3   2      103.73      109.86     43.71 o 
  -8   3   2      290.24      299.73    117.80 o 
  -7   3   2      862.65      967.34     51.30 o 
  -6   3   2       39.07       47.20     21.43 o 
  -5   3   2     1804.19     1873.78     40.86 o 
  -4   3   2      215.08      207.41     24.06 o 
  -3   3   2     7637.55     7436.17    152.03 o 
  -2   3   2     1367.40     1205.69     31.19 o 
  -1   3   2      537.41      358.02     10.02 o 
   0   3   2     9053.64     8662.86     88.30 o 
   1   3   2      588.26      804.45     19.83 o 
   2   3   2     3725.80     3407.63     47.32 o 
   3   3   2     2312.84     2411.12     31.37 o 
   4   3   2     2095.11     1982.23     31.02 o 
   5   3   2        7.98        8.57     10.60 o 
   6   3   2      459.18      398.01     23.93 o 
   7   3   2       51.01       50.41     17.81 o 
   8   3   2      996.97     1068.20     47.58 o 
   9   3   2       60.77       29.01     25.70 o 
  10   3   2      459.20      516.46     58.96 o 
 -10   4   2        1.24       12.09     21.39 o 
  -9   4   2       37.19       12.94     21.85 o 
  -8   4   2      276.92      273.00     48.66 o 
  -7   4   2     2228.69     2406.64     67.36 o 
  -6   4   2     2675.20     2751.94     56.44 o 
  -5   4   2     2129.12     2393.11     47.24 o 
  -4   4   2       13.75       41.40     15.45 o 
  -3   4   2     2294.17     2313.85     43.93 o 
  -2   4   2     2962.75     3156.70     78.47 o 
  -1   4   2     2993.95     3498.30     56.41 o 
   0   4   2     8719.99     9834.00    175.28 o 
   1   4   2     1153.19     1143.13     20.11 o 
   2   4   2     5149.67     5293.84     79.40 o 
   3   4   2      101.03      106.88     23.53 o 
   4   4   2     1156.63     1290.56     33.67 o 
   5   4   2      216.92      196.93     28.67 o 
   6   4   2      988.79     1008.12     30.96 o 
   7   4   2      869.61      840.16     42.90 o 
   8   4   2      260.17      242.81     53.84 o 
   9   4   2      624.95      585.05     59.78 o 
  10   4   2       49.64       44.39     24.68 o 
 -10   5   2       72.69       97.16     40.90 o 
  -9   5   2        3.61        3.90     22.24 o 
  -8   5   2        3.83       12.15     16.15 o 
  -7   5   2     1161.69     1192.77     66.14 o 
  -6   5   2      933.50     1006.65     34.48 o 
  -5   5   2      218.32      198.01     60.47 o 
  -4   5   2     2013.13     2103.07     53.54 o 
  -3   5   2     6410.98     6507.37    168.80 o 
  -2   5   2      416.41      555.97     14.94 o 
  -1   5   2     2861.88     2633.64     35.91 o 
   0   5   2    13325.18    12935.06    388.06 o 
   1   5   2       73.99       24.73      8.64 o 
   2   5   2      223.62      141.54     16.48 o 
   3   5   2     1023.66     1154.97     32.37 o 
   4   5   2     4215.70     4321.01     64.13 o 
   5   5   2      754.17      906.24     37.52 o 
   6   5   2     2754.04     2726.81     59.11 o 
   7   5   2     1420.33     1289.29     37.71 o 
   8   5   2      479.62      447.22     38.87 o 
   9   5   2     1330.38     1227.34     49.37 o 
 -10   6   2        0.87        8.95     20.26 o 
  -9   6   2      201.10      161.11     58.74 o 
  -8   6   2        6.91       -6.51     18.92 o 
  -7   6   2      566.68      551.52     41.22 o 
  -6   6   2      585.43      631.69     38.74 o 
  -5   6   2      460.50      482.13     15.70 o 
  -4   6   2        5.36       10.98      9.83 o 
  -3   6   2      543.22      662.12     23.66 o 
  -2   6   2     4828.70     4981.95    120.38 o 
  -1   6   2       83.54      114.52     19.11 o 
   0   6   2       16.31       67.59     14.08 o 
   1   6   2     3342.41     2907.19     55.11 o 
   2   6   2    10695.33    10682.79    199.26 o 
   3   6   2     3546.21     3514.15     56.26 o 
   4   6   2       33.64       74.16     26.99 o 
   5   6   2     1494.97     1552.98     37.67 o 
   6   6   2       78.10      104.56     34.58 o 
   7   6   2      578.50      662.56     56.13 o 
   8   6   2      162.07      128.80     38.24 o 
   9   6   2      626.00      682.37     44.46 o 
  -9   7   2        5.60       15.65     19.74 o 
  -8   7   2      118.00       99.24     28.81 o 
  -7   7   2       32.28       30.22     14.31 o 
  -6   7   2       25.71       25.51     15.69 o 
  -5   7   2      128.28      137.45     40.50 o 
  -4   7   2      402.77      405.90     15.75 o 
  -3   7   2      546.65      552.64     26.64 o 
  -2   7   2      359.81      384.72     20.91 o 
  -1   7   2     2508.56     2341.63     48.51 o 
   0   7   2      324.40      332.36     22.08 o 
   1   7   2     1198.81      962.11     28.83 o 
   2   7   2     1228.06     1155.78     31.50 o 
   3   7   2     1511.81     1581.63     33.96 o 
   4   7   2     4298.77     4450.24     49.36 o 
   5   7   2       79.39       81.48     26.61 o 
   6   7   2     1248.69     1263.03     56.94 o 
   7   7   2      141.72      136.21     42.50 o 
   8   7   2      473.58      422.45     45.35 o 
   9   7   2      110.10      113.03     44.56 o 
  -9   8   2       55.73       22.39     27.05 o 
  -8   8   2       19.63       17.37     14.12 o 
  -7   8   2       82.75       67.98     20.58 o 
  -6   8   2       87.11       83.38     26.27 o 
  -5   8   2      238.88      268.33     57.74 o 
  -4   8   2       81.93       76.93     23.27 o 
  -3   8   2       57.73       98.57     29.38 o 
  -2   8   2       57.63       44.78     16.55 o 
  -1   8   2      152.21      182.99     28.10 o 
   0   8   2     6865.24     6481.09    139.39 o 
   1   8   2      360.26      351.20     19.18 o 
   2   8   2        9.35       21.39      9.62 o 
   3   8   2     1812.05     1788.28     43.80 o 
   4   8   2      122.91      132.06     35.84 o 
   5   8   2     1742.60     1751.19     48.59 o 
   6   8   2      151.56      133.41     37.40 o 
   7   8   2      436.70      483.28     59.41 o 
   8   8   2      325.13      307.11     38.29 o 
   9   8   2       98.33       96.41     34.46 o 
  -9   9   2       25.37       30.42     14.68 o 
  -8   9   2       10.30       18.39     13.27 o 
  -7   9   2        4.57       16.22     12.14 o 
  -6   9   2      311.77      292.75     82.87 o 
  -5   9   2     1220.41     1232.24     60.50 o 
  -4   9   2      247.79      311.39     32.07 o 
  -3   9   2       19.40       26.40     12.28 o 
  -2   9   2      561.40      613.53     30.64 o 
  -1   9   2        5.98        8.38     13.87 o 
   0   9   2       14.04       31.00     17.20 o 
   1   9   2      645.18      623.01     26.51 o 
   2   9   2     2347.44     2379.00     70.00 o 
   3   9   2      192.91      237.85     37.69 o 
   4   9   2      301.20      310.88     53.91 o 
   5   9   2     1129.07     1151.41     52.72 o 
   6   9   2      200.28      203.69     21.21 o 
   7   9   2      351.39      302.96     39.81 o 
   8   9   2      145.68      166.79     54.37 o 
  -8  10   2      440.51      438.27     42.93 o 
  -7  10   2      402.26      344.99     44.53 o 
  -6  10   2        5.72        9.18     15.85 o 
  -5  10   2      445.53      431.59     35.12 o 
  -4  10   2     1188.96     1222.32     51.57 o 
  -3  10   2     2600.31     2593.07     75.03 o 
  -2  10   2       73.94      112.80     33.92 o 
  -1  10   2     1053.24      983.52     32.51 o 
   0  10   2      399.19      378.04     24.06 o 
   1  10   2      385.63      379.15     26.87 o 
   2  10   2     1564.63     1547.05     49.99 o 
   3  10   2        6.03        5.30     12.84 o 
   4  10   2      587.86      538.69     30.16 o 
   5  10   2      148.36      128.87     30.32 o 
   6  10   2      254.36      279.61     37.73 o 
   7  10   2      151.94      169.33     48.71 o 
   8  10   2       13.63       19.61     19.49 o 
  -8  11   2      167.95      151.30     51.66 o 
  -7  11   2        4.86        7.23     15.07 o 
  -6  11   2      200.19      178.12     58.13 o 
  -5  11   2      470.34      436.90     49.56 o 
  -4  11   2      474.91      494.71     29.12 o 
  -3  11   2       74.92       53.55     18.17 o 
  -2  11   2     2177.48     2248.63     71.39 o 
  -1  11   2      183.73      221.07     59.47 o 
   0  11   2       48.36       78.86     24.89 o 
   1  11   2      264.00      310.44     39.60 o 
   2  11   2      272.68      278.69     24.82 o 
   3  11   2     1131.69     1081.83     50.01 o 
   4  11   2      225.08      201.50     29.59 o 
   5  11   2      298.79      276.50     71.17 o 
   6  11   2        9.04        7.01     21.73 o 
   7  11   2       35.79       31.24     21.86 o 
   8  11   2       19.68       27.22     17.93 o 
  -7  12   2      120.62      140.33     45.19 o 
  -6  12   2        9.67       12.43     11.02 o 
  -5  12   2       56.44       59.31     22.54 o 
  -4  12   2      205.92      179.58     43.63 o 
  -3  12   2        0.93       15.58     12.78 o 
  -2  12   2      535.58      537.86     36.10 o 
  -1  12   2      326.07      403.93     33.27 o 
   0  12   2       12.92       13.36     15.78 o 
   1  12   2      203.57      217.89     53.78 o 
   2  12   2      366.07      360.97     39.78 o 
   3  12   2       50.13       43.64     17.29 o 
   4  12   2        5.11        5.78     20.05 o 
   5  12   2       13.27       12.72     14.48 o 
   6  12   2       35.22       49.72     25.13 o 
   7  12   2       61.96       58.68     28.51 o 
  -7  13   2        0.06       -2.27     19.16 o 
  -6  13   2        3.07        6.88     12.27 o 
  -5  13   2      183.03      139.05     50.12 o 
  -4  13   2      124.35       91.82     28.29 o 
  -3  13   2       40.55       32.51     14.26 o 
  -2  13   2       27.90       31.10     16.62 o 
  -1  13   2       10.88        9.73     15.02 o 
   0  13   2      272.88      245.99     41.09 o 
   1  13   2        1.11        7.59     11.78 o 
   2  13   2       28.48       42.14     18.69 o 
   3  13   2      169.51      146.37     49.03 o 
   4  13   2      191.87      191.28     64.05 o 
   5  13   2      339.09      336.74     57.37 o 
   6  13   2      105.40      113.59     43.37 o 
  -6  14   2      103.56      136.34     63.45 o 
  -5  14   2      230.46      183.35     33.50 o 
  -4  14   2      684.93      610.81     49.20 o 
  -3  14   2      260.91      226.86     54.16 o 
  -2  14   2      512.55      505.97     29.01 o 
  -1  14   2      217.39      215.02     34.19 o 
   0  14   2      234.27      230.81     37.04 o 
   1  14   2       55.54       40.54     19.32 o 
   2  14   2      610.87      522.75     55.39 o 
   3  14   2      364.80      353.93     57.33 o 
   4  14   2      492.21      425.47     46.89 o 
   5  14   2      223.67      221.87     82.87 o 
   6  14   2        4.18       10.95     16.89 o 
  -5  15   2      259.59      225.93     60.82 o 
  -4  15   2       58.45       46.69     24.74 o 
  -3  15   2       85.37       84.96     27.31 o 
  -2  15   2      286.19      249.49     39.17 o 
  -1  15   2       65.39       72.38     24.73 o 
   0  15   2      497.56      480.13     42.30 o 
   1  15   2       19.67       10.24     16.83 o 
   2  15   2       37.05       32.82     17.68 o 
   3  15   2      147.56       97.21     33.85 o 
   4  15   2       56.94       45.05     20.52 o 
   5  15   2      449.03      363.07    124.68 o 
  -4  16   2      282.74      221.99     76.78 o 
  -3  16   2       12.96       20.48     18.26 o 
  -2  16   2       21.85        7.80     13.63 o 
  -1  16   2       52.23       45.81     18.30 o 
   0  16   2      284.49      283.06     38.22 o 
   1  16   2        2.20        4.30     13.40 o 
   2  16   2        7.55        7.25     16.57 o 
   3  16   2       79.86       68.52     32.90 o 
   4  16   2      357.05      310.08    127.79 o 
  -2  17   2      249.81      256.46     78.30 o 
  -1  17   2      136.43      122.84     38.82 o 
   0  17   2       13.13       22.36     18.13 o 
   1  17   2      440.38      476.77     70.53 o 
   2  17   2      119.94      108.39     39.69 o 
 -10   1   3       54.12       25.83     26.37 o 
  -9   1   3      799.93      797.09     87.61 o 
  -8   1   3      233.09      217.22     51.57 o 
  -7   1   3      381.44      365.38     21.58 o 
  -6   1   3     1305.29     1269.27     38.16 o 
  -5   1   3      997.34     1137.94     21.98 o 
  -4   1   3      219.21      242.85      6.67 o 
  -3   1   3     4555.05     5061.48     41.44 o 
  -2   1   3      482.71      627.89     12.07 o 
  -1   1   3     3330.02     3310.39     37.32 o 
   0   1   3     2297.13     2625.89     32.43 o 
   1   1   3        0.51        2.45      4.84 o 
   2   1   3     8733.98     9152.01    105.57 o 
   3   1   3      296.92      325.73     16.67 o 
   4   1   3      314.01      315.89     18.35 o 
   5   1   3      474.57      505.61     23.24 o 
   6   1   3        0.93       11.57     13.48 o 
   7   1   3       78.06       83.87     21.88 o 
   8   1   3       74.09       73.09     24.60 o 
   9   1   3       10.53       10.90     18.27 o 
  10   1   3       63.88       35.52     22.71 o 
 -10   2   3      429.69      459.26     69.13 o 
  -9   2   3       46.03       36.10     23.04 o 
  -8   2   3      459.76      452.90     48.54 o 
  -7   2   3        4.56       12.25     16.16 o 
  -6   2   3      551.43      553.45     27.41 o 
  -5   2   3     4424.83     4434.26     73.68 o 
  -4   2   3      186.82      234.87     22.64 o 
  -3   2   3     3902.73     3886.18     31.08 o 
  -2   2   3    16089.77    16795.61    310.49 o 
  -1   2   3      556.59      592.34     11.96 o 
   0   2   3     4661.28     5279.36     79.09 o 
   1   2   3      894.95      700.74     19.42 o 
   2   2   3     5498.48     6251.21     83.84 o 
   3   2   3      825.47      984.67     25.98 o 
   4   2   3      376.68      409.50     26.97 o 
   5   2   3     1807.87     1916.45     36.37 o 
   6   2   3        0.62        9.13     13.67 o 
   7   2   3      569.29      536.09     28.55 o 
   8   2   3        8.61       10.51     16.43 o 
   9   2   3      812.73      699.15     71.03 o 
  10   2   3      118.03       69.93     35.57 o 
 -10   3   3       49.14       40.88     27.42 o 
  -9   3   3     1495.77     1422.49    129.21 o 
  -8   3   3      394.13      400.25     36.82 o 
  -7   3   3      140.98      136.03     35.77 o 
  -6   3   3      141.12      126.94     42.51 o 
  -5   3   3     2090.66     2241.61     64.37 o 
  -4   3   3     2940.95     3061.80     52.67 o 
  -3   3   3      142.28      173.58      9.77 o 
  -2   3   3     1612.05     2117.78     19.98 o 
  -1   3   3        1.17        9.81      5.19 o 
   0   3   3     8108.96     8175.09    180.26 o 
   1   3   3       61.39       43.00     15.00 o 
   2   3   3     1256.32     1707.50     25.03 o 
   3   3   3      118.70       98.86     25.17 o 
   4   3   3     2121.81     2351.75     34.65 o 
   5   3   3      739.53      758.04     35.10 o 
   6   3   3      188.08      157.32     37.97 o 
   7   3   3      262.38      240.11     68.50 o 
   8   3   3      330.83      271.59     38.36 o 
   9   3   3       75.39       76.20     35.11 o 
  10   3   3       55.13       26.09     22.83 o 
 -10   4   3        1.53       10.05     21.72 o 
  -9   4   3       43.65       55.36     28.92 o 
  -8   4   3       23.74       51.82     21.81 o 
  -7   4   3      107.52       91.45     25.97 o 
  -6   4   3       17.03       19.36     15.87 o 
  -5   4   3       90.48       91.69     27.61 o 
  -4   4   3      955.44     1085.33     37.20 o 
  -3   4   3      157.98      134.52     12.11 o 
  -2   4   3     1908.60     2251.09     22.28 o 
  -1   4   3     4831.27     4481.89     55.37 o 
   0   4   3      525.29      636.44     13.52 o 
   1   4   3     5796.41     5701.52     77.88 o 
   2   4   3       63.11       64.87     15.78 o 
   3   4   3       11.56        6.12      7.09 o 
   4   4   3      771.65      710.27     29.96 o 
   5   4   3      843.21      790.49     33.19 o 
   6   4   3     1384.23     1367.06     40.15 o 
   7   4   3      968.64      870.39     33.72 o 
   8   4   3      115.70      106.40     30.71 o 
   9   4   3      202.95      163.37     47.70 o 
 -10   5   3       52.51       54.50     27.34 o 
  -9   5   3        0.70       17.82     16.89 o 
  -8   5   3        5.23        7.92     15.39 o 
  -7   5   3        0.88        7.75     14.25 o 
  -6   5   3       18.73       21.83     16.35 o 
  -5   5   3       99.82       83.66     28.60 o 
  -4   5   3     1161.07     1165.70     24.23 o 
  -3   5   3     1335.59     1275.30     29.54 o 
  -2   5   3     2094.28     2104.77     29.91 o 
  -1   5   3      770.68      691.16     14.20 o 
   0   5   3     1219.04     1058.09     29.00 o 
   1   5   3     2745.02     2743.48     35.50 o 
   2   5   3     2255.69     2136.33     49.32 o 
   3   5   3     3782.08     3750.99     37.81 o 
   4   5   3      972.33     1001.12     32.12 o 
   5   5   3     1111.00      999.29     32.88 o 
   6   5   3        0.91       11.29     14.90 o 
   7   5   3      171.18      181.99     53.24 o 
   8   5   3       99.49      104.14     35.26 o 
   9   5   3       16.60       32.52     14.80 o 
 -10   6   3        8.83       11.36     22.38 o 
  -9   6   3      146.16      106.77     45.82 o 
  -8   6   3        2.98       -5.50     17.80 o 
  -7   6   3        3.52        5.00     17.95 o 
  -6   6   3      402.19      436.77     31.30 o 
  -5   6   3       31.91       32.37     13.98 o 
  -4   6   3        5.57        3.64      6.53 o 
  -3   6   3      759.19      748.45     21.08 o 
  -2   6   3     4624.74     5174.16     88.21 o 
  -1   6   3     5396.00     5133.72     76.48 o 
   0   6   3        1.97        5.97      6.05 o 
   1   6   3     7185.05     6631.62    166.38 o 
   2   6   3      141.62       91.69     13.81 o 
   3   6   3     6469.12     6539.45     88.19 o 
   4   6   3     1493.65     1609.58     31.61 o 
   5   6   3      283.58      312.50     28.28 o 
   6   6   3     1838.98     1775.80     44.14 o 
   7   6   3     1114.84     1025.60     39.86 o 
   8   6   3      537.89      532.14     70.95 o 
   9   6   3      341.45      237.39     74.23 o 
  -9   7   3      175.51       80.71     34.63 o 
  -8   7   3       64.74       73.11     20.72 o 
  -7   7   3     2242.26     2380.10     64.32 o 
  -6   7   3     1404.97     1417.50     51.31 o 
  -5   7   3       42.43       53.57     10.23 o 
  -4   7   3      588.76      503.26     21.25 o 
  -3   7   3      536.56      615.76     23.81 o 
  -2   7   3     7368.50     7712.74    161.52 o 
  -1   7   3     1431.48     1482.73     37.65 o 
   0   7   3       14.98        3.83      5.26 o 
   1   7   3      699.31      658.72     21.75 o 
   2   7   3     7266.93     7845.82    171.18 o 
   3   7   3       33.63       30.59     13.85 o 
   4   7   3        1.54        3.47     13.09 o 
   5   7   3     1478.95     1429.54     46.08 o 
   6   7   3      132.72      126.59     35.65 o 
   7   7   3      100.01       95.45     36.24 o 
   8   7   3       18.67       20.21     23.75 o 
   9   7   3      130.37      118.99     51.92 o 
  -9   8   3       41.70       32.79     17.66 o 
  -8   8   3       98.38      119.05     36.61 o 
  -7   8   3     1207.39     1212.76     51.06 o 
  -6   8   3      339.05      401.26     46.31 o 
  -5   8   3      783.34      831.63     44.75 o 
  -4   8   3     1359.33     1453.66     33.04 o 
  -3   8   3     2339.31     2262.85     41.21 o 
  -2   8   3     2042.82     2263.13     55.51 o 
  -1   8   3     1618.64     1650.03     47.22 o 
   0   8   3     3708.13     3736.98     81.89 o 
   1   8   3       28.84       12.37      6.83 o 
   2   8   3        5.98       39.03     14.44 o 
   3   8   3     1129.57     1144.64     42.91 o 
   4   8   3     1616.46     1602.29     39.49 o 
   5   8   3      182.95      186.17     49.81 o 
   6   8   3        2.73        6.29     10.09 o 
   7   8   3     1303.89     1222.28     73.27 o 
   8   8   3      391.79      330.05    102.13 o 
   9   8   3      389.70      260.71    104.00 o 
  -9   9   3       32.48       36.52     18.70 o 
  -8   9   3      266.18      299.07     45.83 o 
  -7   9   3     1514.31     1551.04     62.64 o 
  -6   9   3     1454.09     1618.25     48.22 o 
  -5   9   3       67.04       76.67     25.93 o 
  -4   9   3     3036.83     3202.93     74.32 o 
  -3   9   3      732.49      707.16     28.68 o 
  -2   9   3     2836.85     3015.39     71.68 o 
  -1   9   3     2355.65     2399.32     78.26 o 
   0   9   3       61.56       47.50     18.55 o 
   1   9   3      247.17      258.33     37.19 o 
   2   9   3     1084.90     1176.01     63.48 o 
   3   9   3        5.81        2.01     12.40 o 
   4   9   3      117.34      130.14     31.96 o 
   5   9   3      339.28      379.98     29.26 o 
   6   9   3      489.42      487.90     35.79 o 
   7   9   3       63.14       50.00     25.58 o 
   8   9   3      180.58      182.09     47.60 o 
  -8  10   3      180.97      183.50     53.74 o 
  -7  10   3      868.18      872.56     75.01 o 
  -6  10   3      161.66      186.36     51.83 o 
  -5  10   3     1711.39     1790.04     50.32 o 
  -4  10   3       79.12       76.84     20.33 o 
  -3  10   3     1150.11     1138.18     47.41 o 
  -2  10   3      154.24      203.88     40.79 o 
  -1  10   3     1144.65     1186.34     33.53 o 
   0  10   3      494.06      450.38     29.07 o 
   1  10   3     1057.97     1137.98     34.19 o 
   2  10   3      517.71      525.95     31.48 o 
   3  10   3      939.95      958.07     53.24 o 
   4  10   3      202.78      197.46     49.91 o 
   5  10   3      598.59      572.91     33.75 o 
   6  10   3      168.44      228.69     75.87 o 
   7  10   3       39.26       38.29     24.64 o 
   8  10   3      301.15      291.61    106.96 o 
  -8  11   3       20.15       17.95     19.62 o 
  -7  11   3      108.94       60.36     17.74 o 
  -6  11   3      419.73      470.58     40.42 o 
  -5  11   3      761.86      776.89     37.17 o 
  -4  11   3      840.97      883.82     29.09 o 
  -3  11   3        5.28       11.96     12.97 o 
  -2  11   3     1596.36     1561.96     59.67 o 
  -1  11   3       61.35       59.46     19.40 o 
   0  11   3     4480.20     4180.28     91.72 o 
   1  11   3       56.65       68.07     20.19 o 
   2  11   3       26.41       23.67     12.99 o 
   3  11   3      922.11      925.79     51.12 o 
   4  11   3     1584.47     1628.66     64.67 o 
   5  11   3      288.54      300.13     35.23 o 
   6  11   3      152.23      149.55     45.16 o 
   7  11   3      290.57      298.28     66.00 o 
  -7  12   3       32.97       37.01     20.59 o 
  -6  12   3        1.91       14.02     12.10 o 
  -5  12   3      263.51      301.63     61.70 o 
  -4  12   3     1198.98     1193.12     49.52 o 
  -3  12   3      483.06      561.73     32.43 o 
  -2  12   3      615.05      605.26     38.44 o 
  -1  12   3     1404.89     1470.46     47.27 o 
   0  12   3      610.61      534.47     35.60 o 
   1  12   3     3952.58     3954.59    171.61 o 
   2  12   3     1941.90     2235.32    137.80 o 
   3  12   3      374.23      452.74     50.63 o 
   4  12   3      767.77      716.40     45.46 o 
   5  12   3      768.42      657.71     41.72 o 
   6  12   3     1104.90     1116.30     55.78 o 
   7  12   3      456.80      382.06     69.75 o 
  -7  13   3       52.19       17.28     16.84 o 
  -6  13   3        5.03       11.09     15.79 o 
  -5  13   3      382.58      337.41     83.13 o 
  -4  13   3     1096.72     1128.91     64.56 o 
  -3  13   3      119.75      119.07     33.81 o 
  -2  13   3      266.99      349.07     33.55 o 
  -1  13   3      176.47      159.94     42.08 o 
   0  13   3     4135.80     4260.39    110.93 o 
   1  13   3      386.00      399.27     50.53 o 
   2  13   3      610.53      636.48     44.21 o 
   3  13   3      903.61      905.36     62.58 o 
   4  13   3      886.76      849.36     65.32 o 
   5  13   3      258.91      252.35     74.78 o 
   6  13   3        7.61        6.90     24.39 o 
  -6  14   3        2.65       15.70     19.88 o 
  -5  14   3      266.27      298.62     54.11 o 
  -4  14   3      313.59      332.11     78.93 o 
  -3  14   3      632.53      728.69     54.88 o 
  -2  14   3        3.39        7.75     13.92 o 
  -1  14   3      877.01      854.95     39.57 o 
   0  14   3       46.89       31.55     19.65 o 
   1  14   3     1160.91     1269.16     66.35 o 
   2  14   3      311.57      322.40     54.69 o 
   3  14   3      464.67      560.94     48.79 o 
   4  14   3      206.56      238.18     47.30 o 
   5  14   3      685.78      692.86     50.50 o 
  -5  15   3        8.64        9.87     17.11 o 
  -4  15   3      546.71      605.09     52.30 o 
  -3  15   3       81.14       81.38     26.60 o 
  -2  15   3      741.72      811.57     68.32 o 
  -1  15   3      181.29      160.03     57.73 o 
   0  15   3      219.65      232.29     75.38 o 
   1  15   3      116.98      115.87     35.76 o 
   2  15   3      183.27      166.46     57.69 o 
   3  15   3      103.23       87.37     38.75 o 
   4  15   3       42.05       34.21     18.40 o 
   5  15   3       67.78       61.52     28.11 o 
  -4  16   3      194.06      131.49     48.35 o 
  -3  16   3      490.69      499.38     97.57 o 
  -2  16   3        0.49        6.46     11.87 o 
  -1  16   3      135.15      143.37     48.34 o 
   0  16   3      530.05      512.04     66.02 o 
   1  16   3        4.81       19.11     18.99 o 
   2  16   3        8.96       25.26     18.91 o 
   3  16   3      417.63      381.35     42.56 o 
  -2  17   3      671.88      722.66     56.84 o 
  -1  17   3      259.28      270.56     79.12 o 
   0  17   3       17.19       15.02     17.98 o 
   1  17   3       66.46       79.98     27.30 o 
   2  17   3      334.98      301.31    110.34 o 
 -10   0   4      373.41      490.86    181.82 o 
  -9   0   4     1966.42     1967.42    120.08 o 
  -8   0   4      122.08      144.91     52.46 o 
  -7   0   4        7.96       10.46     34.33 o 
  -6   0   4     1311.62     1272.58     31.13 o 
  -5   0   4     7798.47     8265.25    120.50 o 
  -4   0   4     6056.80     5810.15     79.27 o 
  -3   0   4     1601.55     1361.62     52.65 o 
  -2   0   4      682.67      448.66     15.11 o 
  -1   0   4     1388.48     1675.30     51.75 o 
   1   0   4      111.19      107.64     13.61 o 
   2   0   4     9395.47     7646.59    271.42 o 
   3   0   4     9445.33     9553.03    208.91 o 
   4   0   4     5752.79     5680.99    126.72 o 
   5   0   4      142.58      111.75     45.47 o 
   6   0   4       32.58       42.73     23.41 o 
   7   0   4     2048.32     2192.84    101.87 o 
   8   0   4        8.07        5.84     16.92 o 
   9   0   4        5.75        8.26     22.35 o 
  10   0   4       10.43        8.65     26.28 o 
 -10   1   4      673.24      771.76     45.42 o 
  -9   1   4      185.67      175.01     60.13 o 
  -8   1   4      970.79     1005.47     55.31 o 
  -7   1   4      975.88     1043.31     56.83 o 
  -6   1   4       61.40       51.93     21.55 o 
  -5   1   4     1184.44     1102.27     24.89 o 
  -4   1   4    10428.70    11091.63     86.27 o 
  -3   1   4     5085.38     4810.25     44.90 o 
  -2   1   4        2.35       50.73      9.74 o 
  -1   1   4    16213.34    13406.63    215.91 o 
   0   1   4    17075.13    15559.29    242.33 o 
   1   1   4     9703.28     9800.25    787.35 o 
   2   1   4     1177.83     1247.28     24.55 o 
   3   1   4     3364.87     2895.88     42.10 o 
   4   1   4       97.66       63.81     16.50 o 
   5   1   4     6629.55     7087.90    138.69 o 
   6   1   4     2110.63     2208.33     51.15 o 
   7   1   4       34.30       32.02     16.44 o 
   8   1   4      377.66      402.91     48.48 o 
   9   1   4      392.14      305.52     48.31 o 
 -10   2   4       14.95       19.96     20.47 o 
  -9   2   4     1206.61     1328.84    136.42 o 
  -8   2   4      596.24      726.11     57.07 o 
  -7   2   4     1123.89     1174.35     53.36 o 
  -6   2   4     1257.99     1212.59     34.22 o 
  -5   2   4     4180.77     4204.06     68.43 o 
  -4   2   4     3685.95     3530.82     43.39 o 
  -3   2   4      343.65      304.81     10.25 o 
  -2   2   4    10806.68     9900.66    144.18 o 
  -1   2   4      655.88      734.02     12.84 o 
   0   2   4     6620.59     6179.43     83.52 o 
   1   2   4       25.53       40.77     11.02 o 
   2   2   4     4816.64     4463.13     77.98 o 
   3   2   4      669.68      580.30     18.87 o 
   4   2   4     2506.59     2396.19     52.17 o 
   5   2   4       78.60       54.44     17.42 o 
   6   2   4      157.21      139.61     43.08 o 
   7   2   4       67.63       88.13     26.72 o 
   8   2   4      105.64      131.75     39.85 o 
   9   2   4       65.21       86.48     30.85 o 
 -10   3   4      959.96     1072.60     57.26 o 
  -9   3   4      262.37      263.27     87.43 o 
  -8   3   4     1809.39     2050.74     75.24 o 
  -7   3   4     2079.48     2062.86     47.93 o 
  -6   3   4     2461.11     2567.89     51.81 o 
  -5   3   4     8658.50     8584.17    105.59 o 
  -4   3   4      248.98      307.12     22.52 o 
  -3   3   4     7896.12     7557.22     66.96 o 
  -2   3   4     1257.52     1390.08     30.28 o 
  -1   3   4     1279.25     1015.23     20.29 o 
   0   3   4     3556.31     3519.04     38.80 o 
   1   3   4     2165.21     1846.09     24.39 o 
   2   3   4       51.86       97.77      9.42 o 
   3   3   4     1822.41     1691.19     34.80 o 
   4   3   4       25.81       19.70     15.08 o 
   5   3   4      297.82      280.09     29.86 o 
   6   3   4       28.87       24.53     15.92 o 
   7   3   4     1744.51     1669.10     42.94 o 
   8   3   4      106.00      101.69     33.11 o 
   9   3   4        2.91        5.61     14.71 o 
 -10   4   4       65.15       51.08     24.28 o 
  -9   4   4      302.07      366.22    137.47 o 
  -8   4   4      583.01      620.27     37.24 o 
  -7   4   4     5321.50     5403.64     89.16 o 
  -6   4   4     2615.40     2733.63     68.62 o 
  -5   4   4       69.86       50.00     21.00 o 
  -4   4   4     5611.32     5487.67     56.32 o 
  -3   4   4     2156.97     2399.34     34.14 o 
  -2   4   4    14225.84    14104.59    126.41 o 
  -1   4   4      894.10      897.52     19.76 o 
   0   4   4     3499.03     2839.34     35.85 o 
   1   4   4      424.44      417.89     21.67 o 
   2   4   4     3667.98     3687.14     62.99 o 
   3   4   4      608.22      685.31     20.26 o 
   4   4   4      168.09      147.01     30.89 o 
   5   4   4     1018.15      983.87     32.95 o 
   6   4   4     1794.19     1751.36     50.45 o 
   7   4   4       31.45       25.91     15.99 o 
   8   4   4      396.57      384.18     67.02 o 
   9   4   4      172.13      140.11     49.91 o 
 -10   5   4      333.63      377.67     97.95 o 
  -9   5   4      545.29      546.46     65.92 o 
  -8   5   4      786.86      849.07     60.16 o 
  -7   5   4      701.42      724.70     31.41 o 
  -6   5   4     2965.76     3105.41     68.66 o 
  -5   5   4     3230.77     3323.84     51.47 o 
  -4   5   4      642.33      765.32     18.79 o 
  -3   5   4     4314.63     3834.93     46.31 o 
  -2   5   4     3013.26     3204.13     82.71 o 
  -1   5   4     1856.56     1731.18     34.12 o 
   0   5   4     2127.04     2407.20     27.41 o 
   1   5   4      752.28      528.79     19.53 o 
   2   5   4     1222.93     1469.74     36.34 o 
   3   5   4     6340.27     6377.31     81.06 o 
   4   5   4     1199.42     1339.30     48.15 o 
   5   5   4       50.11       68.50     22.26 o 
   6   5   4      442.57      343.54     38.54 o 
   7   5   4     1343.96     1294.59     47.10 o 
   8   5   4      134.64      145.44     44.89 o 
   9   5   4       24.47       17.46     20.32 o 
  -9   6   4       14.35       -2.26     15.67 o 
  -8   6   4       59.25       48.86     16.46 o 
  -7   6   4     1695.42     1699.21     51.17 o 
  -6   6   4      261.32      280.74     41.61 o 
  -5   6   4      141.85      131.09     35.79 o 
  -4   6   4      564.55      474.24     22.34 o 
  -3   6   4     6173.00     6419.04    134.89 o 
  -2   6   4     6181.96     6140.83    112.78 o 
  -1   6   4     1408.47     1332.18     28.43 o 
   0   6   4     3281.04     2821.36     36.66 o 
   1   6   4        4.48        3.35      3.53 o 
   2   6   4     5356.04     4941.47     96.51 o 
   3   6   4      143.41      174.07     15.72 o 
   4   6   4      589.07      574.74     24.67 o 
   5   6   4     1371.90     1396.33     39.61 o 
   6   6   4      804.64      844.25     33.40 o 
   7   6   4       17.17       14.52     14.71 o 
   8   6   4        3.72       -1.79     25.92 o 
   9   6   4       75.22       68.16     33.04 o 
  -9   7   4       61.41       73.14     30.07 o 
  -8   7   4       67.64       52.45     25.31 o 
  -7   7   4      160.80      180.01     49.37 o 
  -6   7   4     1356.36     1358.30     58.25 o 
  -5   7   4       78.26       90.89     31.60 o 
  -4   7   4      361.75      348.33     19.11 o 
  -3   7   4      453.80      444.58     19.05 o 
  -2   7   4     2893.49     2945.83     56.68 o 
  -1   7   4     4024.58     4013.73    136.10 o 
   0   7   4       84.01       58.16     16.51 o 
   1   7   4     9259.21     9289.05    191.48 o 
   2   7   4      204.69      214.08     10.46 o 
   3   7   4     2389.25     2130.76     46.57 o 
   4   7   4     1124.63     1075.45     32.82 o 
   5   7   4      298.23      258.61     50.16 o 
   6   7   4      507.47      542.29     29.68 o 
   7   7   4      183.53      221.40     68.13 o 
   8   7   4       84.50       86.90     37.97 o 
   9   7   4       75.24       78.03     35.39 o 
  -9   8   4      262.79      266.88     87.21 o 
  -8   8   4       93.21       87.23     25.66 o 
  -7   8   4       34.67       19.14     13.09 o 
  -6   8   4      208.50      255.36     33.95 o 
  -5   8   4     1310.99     1435.38     55.10 o 
  -4   8   4      914.25      880.37     28.99 o 
  -3   8   4      798.67      809.12     32.74 o 
  -2   8   4     1609.46     1617.60     59.20 o 
  -1   8   4     1683.51     1718.28     73.43 o 
   0   8   4     1979.27     1969.91     32.81 o 
   1   8   4       50.46       59.65     12.52 o 
   2   8   4     1870.16     1670.22     68.83 o 
   3   8   4      920.88      948.13     30.63 o 
   4   8   4     1814.73     1865.88     45.26 o 
   5   8   4      120.33      132.29     42.59 o 
   6   8   4       23.47       34.86     15.89 o 
   7   8   4       48.17       59.81     23.27 o 
   8   8   4        5.50        2.55     19.32 o 
  -9   9   4       19.52       31.22     24.24 o 
  -8   9   4      477.76      405.83     49.65 o 
  -7   9   4      179.33      155.96     54.12 o 
  -6   9   4       92.73       97.40     27.86 o 
  -5   9   4       46.78       54.01     24.95 o 
  -4   9   4     3193.33     3340.58     89.34 o 
  -3   9   4      468.82      476.32     24.89 o 
  -2   9   4      570.25      612.59     26.21 o 
  -1   9   4     1951.40     1762.69     53.35 o 
   0   9   4     2614.67     2675.38     58.67 o 
   1   9   4     1245.37     1342.18     38.24 o 
   2   9   4      248.24      267.90     20.12 o 
   3   9   4       90.02      106.00     24.50 o 
   4   9   4      483.64      508.06     28.36 o 
   5   9   4     1945.37     1923.59     53.96 o 
   6   9   4       50.46       37.23     18.90 o 
   7   9   4      149.84      102.10     41.13 o 
   8   9   4       15.94       17.39     26.17 o 
  -8  10   4       42.43       21.18     22.00 o 
  -7  10   4        3.63       17.92     13.91 o 
  -6  10   4      685.43      751.75     42.27 o 
  -5  10   4      838.04      881.85     47.89 o 
  -4  10   4     1735.13     1798.83     51.44 o 
  -3  10   4      484.26      513.88     27.88 o 
  -2  10   4       60.33       52.25     18.89 o 
  -1  10   4        1.47       10.16     14.40 o 
   0  10   4     1316.46     1217.40     33.80 o 
   1  10   4      432.01      464.87     28.00 o 
   2  10   4      422.36      494.16     30.38 o 
   3  10   4       32.15       38.09     18.26 o 
   4  10   4      252.19      265.88     74.03 o 
   5  10   4      783.18      731.25     40.16 o 
   6  10   4       72.72       68.88     25.42 o 
   7  10   4       38.49       47.95     26.91 o 
   8  10   4      216.10      179.81     56.70 o 
  -8  11   4      462.21      482.08     59.19 o 
  -7  11   4      295.71      299.79     85.06 o 
  -6  11   4        6.40        6.72     13.02 o 
  -5  11   4      744.73      766.22     51.34 o 
  -4  11   4     1159.29     1204.44     47.61 o 
  -3  11   4     1285.80     1309.86     65.82 o 
  -2  11   4      649.89      667.63     33.39 o 
  -1  11   4       28.65       34.12     14.19 o 
   0  11   4      117.96      113.41     31.50 o 
   1  11   4        8.75       13.17     10.68 o 
   2  11   4      401.03      394.84     61.76 o 
   3  11   4        6.48        1.95     20.38 o 
   4  11   4     1028.24     1047.16     49.11 o 
   5  11   4      509.30      390.79     42.07 o 
   6  11   4       10.34       15.93     23.45 o 
   7  11   4        8.31        8.19     18.48 o 
  -7  12   4      215.37      202.79     69.01 o 
  -6  12   4       43.44       34.98     30.93 o 
  -5  12   4      230.39      236.74     40.32 o 
  -4  12   4       71.64      105.51     41.83 o 
  -3  12   4       66.63       48.89     15.77 o 
  -2  12   4      225.47      245.46     33.61 o 
  -1  12   4       57.35       68.90     20.63 o 
   0  12   4       12.75        5.30     14.75 o 
   1  12   4      139.24      165.40     56.30 o 
   2  12   4       93.97      101.62     39.86 o 
   3  12   4      138.64      100.95     38.62 o 
   4  12   4       93.54       87.56     26.88 o 
   5  12   4       71.95       41.78     23.48 o 
   6  12   4       72.17       79.20     32.47 o 
   7  12   4        0.73        6.57     15.60 o 
  -7  13   4       37.43       30.24     20.57 o 
  -6  13   4      116.34       98.60     39.24 o 
  -5  13   4        1.94        2.56     18.45 o 
  -4  13   4        0.09        8.48     20.06 o 
  -3  13   4        7.32       12.97     14.00 o 
  -2  13   4     1138.72     1185.30     47.48 o 
  -1  13   4       94.52       91.49     19.45 o 
   0  13   4       22.23       18.99     16.53 o 
   1  13   4      107.88      113.09     34.45 o 
   2  13   4      191.92      205.05     53.08 o 
   3  13   4       80.94       81.99     35.99 o 
   4  13   4        1.04        6.94     13.38 o 
   5  13   4       83.14       51.86     22.77 o 
   6  13   4        0.03       16.89     19.54 o 
  -6  14   4       40.73       42.07     20.64 o 
  -5  14   4       59.43       28.94     18.67 o 
  -4  14   4      131.08      108.11     34.90 o 
  -3  14   4     1675.05     1653.23    132.31 o 
  -2  14   4        0.78        8.75     15.83 o 
  -1  14   4      221.58      227.57     84.29 o 
   0  14   4        0.03        8.30     16.14 o 
   1  14   4       43.30       49.76     25.54 o 
   2  14   4      995.38      945.81     99.62 o 
   3  14   4      202.19      186.20     67.20 o 
   4  14   4      104.38       84.58     35.37 o 
   5  14   4       15.07       25.24     23.05 o 
  -5  15   4       55.94       40.29     21.51 o 
  -4  15   4       27.00        9.69     11.41 o 
  -3  15   4       22.09       25.34     23.76 o 
  -2  15   4     1026.40      965.23     70.82 o 
  -1  15   4      273.46      244.82     55.66 o 
   0  15   4        3.13        1.01     19.66 o 
   1  15   4       20.13       27.65     23.57 o 
   2  15   4      510.46      425.47    117.60 o 
   3  15   4      284.12      224.98     78.37 o 
   4  15   4      492.83      398.82     49.86 o 
  -4  16   4       93.46       74.69     39.87 o 
  -3  16   4       79.49       77.97     35.06 o 
  -2  16   4        5.66        8.82     16.96 o 
  -1  16   4       35.44       47.23     20.23 o 
   0  16   4       44.91       28.34     22.90 o 
   1  16   4       47.25       64.41     31.41 o 
   2  16   4       17.13       19.23     16.55 o 
   3  16   4      333.02      387.44     63.40 o 
  -1  17   4      109.75       87.67     35.28 o 
   0  17   4        5.45       22.84     20.19 o 
   1  17   4       62.27       52.14     25.98 o 
 -10   1   5        2.39       16.12     20.00 o 
  -9   1   5      602.49      601.04     43.93 o 
  -8   1   5       34.07       25.86     18.85 o 
  -7   1   5       61.98       64.43     28.65 o 
  -6   1   5        8.76        5.87     10.82 o 
  -5   1   5      494.50      460.11     34.25 o 
  -4   1   5     2177.57     2146.50     61.34 o 
  -3   1   5     1686.45     1699.24     47.00 o 
  -2   1   5     1518.59     1354.53     34.18 o 
  -1   1   5      148.50      143.40     11.86 o 
   0   1   5       71.93       64.40     10.84 o 
   1   1   5      953.57      990.03     37.54 o 
   2   1   5      458.12      440.90     17.62 o 
   3   1   5      718.80      784.03     29.89 o 
   4   1   5       82.61       93.84     26.14 o 
   5   1   5      371.00      372.57     25.36 o 
   6   1   5       40.78       29.55     15.45 o 
   7   1   5      199.07      163.94     51.77 o 
   8   1   5       87.02       94.42     32.84 o 
   9   1   5       19.80        7.22     13.83 o 
 -10   2   5       53.63       49.86     23.64 o 
  -9   2   5      354.08      301.00     87.48 o 
  -8   2   5      544.73      580.34     40.55 o 
  -7   2   5     2484.69     2571.73     69.85 o 
  -6   2   5      380.38      408.24     25.57 o 
  -5   2   5     1742.68     1613.93     30.82 o 
  -4   2   5     1737.43     1946.97     30.73 o 
  -3   2   5      100.02      112.66      9.07 o 
  -2   2   5    10641.02    12050.25    187.06 o 
  -1   2   5      474.43      531.47     12.77 o 
   0   2   5       15.83        8.45      4.45 o 
   1   2   5       33.26       19.81      8.85 o 
   2   2   5     6202.95     6697.96    135.35 o 
   3   2   5     2194.55     2450.91     66.69 o 
   4   2   5     2523.07     2743.01     58.79 o 
   5   2   5      351.50      394.64     29.04 o 
   6   2   5       74.98       76.02     22.57 o 
   7   2   5      358.45      326.55     35.46 o 
   8   2   5        0.82       14.77     14.50 o 
   9   2   5      553.64      411.16     47.35 o 
 -10   3   5        1.41        9.60     16.96 o 
  -9   3   5     1115.08     1060.99     68.73 o 
  -8   3   5        1.07        8.40     18.78 o 
  -7   3   5      620.93      543.93     27.66 o 
  -6   3   5      436.60      445.59     30.73 o 
  -5   3   5     2040.56     2124.80     57.74 o 
  -4   3   5      182.51      185.69     10.25 o 
  -3   3   5     1942.91     2138.70     29.59 o 
  -2   3   5     2188.54     2033.87     60.72 o 
  -1   3   5     1108.68     1080.71     26.11 o 
   0   3   5      923.87      916.25     15.42 o 
   1   3   5      278.19      356.67     18.24 o 
   2   3   5      505.30      490.54     20.06 o 
   3   3   5     1381.13     1343.75     33.72 o 
   4   3   5      536.85      542.87     29.58 o 
   5   3   5       59.80       58.53     23.26 o 
   6   3   5       48.52       41.22     17.01 o 
   7   3   5      983.08      953.27     43.29 o 
   8   3   5       36.39       14.85     14.29 o 
   9   3   5      107.45       91.86     37.25 o 
 -10   4   5        7.08       15.56     18.12 o 
  -9   4   5       13.71       15.32     17.83 o 
  -8   4   5      174.38      152.47     45.17 o 
  -7   4   5      210.49      263.40     33.84 o 
  -6   4   5       84.66       79.18     25.09 o 
  -5   4   5      148.47      140.79     39.01 o 
  -4   4   5      311.96      361.86     10.64 o 
  -3   4   5     1069.40     1057.91     24.31 o 
  -2   4   5     1203.72     1317.84     39.57 o 
  -1   4   5      535.83      484.89     20.21 o 
   0   4   5     3141.18     3752.35     74.54 o 
   1   4   5      604.39      524.61     18.38 o 
   2   4   5     6144.21     6777.82     93.45 o 
   3   4   5      153.81      141.22     19.77 o 
   4   4   5       35.83       18.90      9.54 o 
   5   4   5      123.85      126.05     35.39 o 
   6   4   5      590.98      575.63     34.78 o 
   7   4   5        3.44        7.60     17.86 o 
   8   4   5       72.58      100.76     42.30 o 
   9   4   5       18.52       13.64     17.57 o 
 -10   5   5      126.54      129.87     54.15 o 
  -9   5   5       28.44       10.26     20.56 o 
  -8   5   5       70.60       80.89     37.63 o 
  -7   5   5       11.04        9.11     10.85 o 
  -6   5   5        1.99       10.60     12.96 o 
  -5   5   5        6.38        6.68     16.98 o 
  -4   5   5        3.82        6.87      8.28 o 
  -3   5   5     1271.97     1352.79     25.83 o 
  -2   5   5      496.09      448.72     12.63 o 
  -1   5   5      217.38      218.91     14.39 o 
   0   5   5     2970.65     2910.74     62.68 o 
   1   5   5      201.33      198.42     18.52 o 
   2   5   5     5514.46     5783.07    134.50 o 
   3   5   5      466.26      367.94     16.46 o 
   4   5   5      721.16      696.94     23.36 o 
   5   5   5     1050.42     1122.28     53.11 o 
   6   5   5       23.81       26.10     11.70 o 
   7   5   5      853.47      821.69     43.27 o 
   8   5   5       59.18       41.30     27.19 o 
   9   5   5      131.16      124.59     50.08 o 
  -9   6   5      260.65      210.92     83.92 o 
  -8   6   5        8.11        6.27     13.51 o 
  -7   6   5        2.40        9.86     13.52 o 
  -6   6   5      272.98      249.78     31.90 o 
  -5   6   5      200.93      208.24     48.39 o 
  -4   6   5       48.09       55.29     17.00 o 
  -3   6   5      496.21      457.95     15.41 o 
  -2   6   5     2239.29     2356.10     47.69 o 
  -1   6   5     2057.28     2117.34     52.27 o 
   0   6   5     2442.69     2736.39     48.86 o 
   1   6   5     1592.29     1380.18     34.37 o 
   2   6   5      353.05      408.18     23.38 o 
   3   6   5     1233.38     1347.49     48.98 o 
   4   6   5     3980.08     4212.74     68.03 o 
   5   6   5       69.94       85.30     27.09 o 
   6   6   5      727.27      623.90     34.86 o 
   7   6   5       44.22       38.82     20.39 o 
   8   6   5      104.72      114.87     35.55 o 
   9   6   5      320.89      210.24     76.08 o 
  -9   7   5      136.59       83.18     28.83 o 
  -8   7   5      223.72      265.52     81.62 o 
  -7   7   5      948.60      900.12     38.66 o 
  -6   7   5       79.78      107.43     29.76 o 
  -5   7   5     1483.69     1442.12     58.43 o 
  -4   7   5      856.08      876.41     24.07 o 
  -3   7   5      121.58      121.39     27.10 o 
  -2   7   5      779.99      798.51     25.46 o 
  -1   7   5       15.34       12.84      5.65 o 
   0   7   5      755.54      738.44     22.19 o 
   1   7   5     1483.72     1471.43     44.18 o 
   2   7   5     1405.19     1321.41     51.18 o 
   3   7   5      154.06      152.72     11.98 o 
   4   7   5      122.06      131.96     41.73 o 
   5   7   5     2372.79     2288.68     55.42 o 
   6   7   5       87.51       78.44     29.03 o 
   7   7   5        1.97        5.00     14.55 o 
   8   7   5        0.01       14.56     22.55 o 
  -9   8   5      295.16      199.78     91.00 o 
  -8   8   5      103.47      116.55     32.74 o 
  -7   8   5      109.93      132.02     41.22 o 
  -6   8   5     1739.66     1875.83     49.68 o 
  -5   8   5     3051.07     3133.55     86.58 o 
  -4   8   5      660.88      693.33     22.99 o 
  -3   8   5     2724.40     2678.76     67.84 o 
  -2   8   5       83.46      121.71     18.13 o 
  -1   8   5     1015.69      971.56     35.89 o 
   0   8   5     8125.34     8619.03    108.85 o 
   1   8   5      110.57       92.30      8.80 o 
   2   8   5       65.18       90.90     32.41 o 
   3   8   5     1567.28     1551.88     63.36 o 
   4   8   5      752.16      814.78     44.39 o 
   5   8   5      185.17      118.45     37.08 o 
   6   8   5       29.96       24.30     16.65 o 
   7   8   5      334.94      306.13     69.58 o 
   8   8   5      337.32      289.59     74.10 o 
  -8   9   5      212.52      187.13     60.58 o 
  -7   9   5      682.55      736.95     78.40 o 
  -6   9   5     1924.41     2038.28     64.83 o 
  -5   9   5        9.21        9.13     14.63 o 
  -4   9   5     1128.36     1207.44     46.05 o 
  -3   9   5       48.07       50.32     18.43 o 
  -2   9   5     2114.83     2073.78     48.36 o 
  -1   9   5      776.58      726.26     25.36 o 
   0   9   5      755.85      723.67     25.03 o 
   1   9   5     1093.44     1171.29     29.32 o 
   2   9   5        9.32       19.60     15.92 o 
   3   9   5      217.92      184.50     48.46 o 
   4   9   5       33.52       28.51     15.54 o 
   5   9   5      919.59      933.31     52.84 o 
   6   9   5      218.64      200.74     62.96 o 
   7   9   5        2.40        5.18     19.25 o 
   8   9   5       17.04       14.49     14.37 o 
  -8  10   5      207.87      192.74     59.91 o 
  -7  10   5      458.84      460.64     64.52 o 
  -6  10   5      106.67      126.26     45.84 o 
  -5  10   5     1199.88     1316.47     71.10 o 
  -4  10   5      125.93      120.05     33.91 o 
  -3  10   5     1857.89     1806.85     85.86 o 
  -2  10   5     1245.88     1324.96     48.54 o 
  -1  10   5      954.53      972.97     31.13 o 
   0  10   5      813.41      772.95     24.13 o 
   1  10   5      156.17      141.76     37.02 o 
   2  10   5      473.38      544.71     47.07 o 
   3  10   5       82.84       78.30     27.51 o 
   4  10   5      337.62      342.49     45.23 o 
   5  10   5       62.37       59.67     29.08 o 
   6  10   5       38.86       61.43     27.03 o 
   7  10   5        3.11        3.88     23.44 o 
  -8  11   5      276.48      209.08     63.00 o 
  -7  11   5       32.88       28.22     17.54 o 
  -6  11   5      162.11      205.97     52.18 o 
  -5  11   5      563.96      538.56     64.12 o 
  -4  11   5      832.79      839.96     54.07 o 
  -3  11   5        0.34        4.78      8.96 o 
  -2  11   5      426.79      438.17     35.59 o 
  -1  11   5       28.20       32.57     14.59 o 
   0  11   5     1204.86     1259.87     62.79 o 
   1  11   5      240.78      276.09     57.50 o 
   2  11   5      879.98      983.55     51.11 o 
   3  11   5     1881.67     1976.16    130.32 o 
   4  11   5      793.65      808.87     38.90 o 
   5  11   5      178.30      177.45     47.58 o 
   6  11   5        8.26        4.31     14.59 o 
   7  11   5      812.33      738.42     62.27 o 
  -7  12   5      397.82      382.70     72.16 o 
  -6  12   5      168.52      144.37     51.55 o 
  -5  12   5       13.07       19.88     20.00 o 
  -4  12   5      526.46      460.04     79.82 o 
  -3  12   5      460.43      534.32     41.99 o 
  -2  12   5      478.92      490.45     36.79 o 
  -1  12   5     1365.65     1491.42     60.93 o 
   0  12   5      812.32      778.29     45.18 o 
   1  12   5     1913.21     2028.95    103.66 o 
   2  12   5     1860.22     1875.61     80.57 o 
   3  12   5       50.60       57.17     23.14 o 
   4  12   5      178.03      210.81     55.00 o 
   5  12   5      474.33      419.42     34.64 o 
   6  12   5      931.07      988.08     56.96 o 
  -6  13   5       76.79       74.73     33.04 o 
  -5  13   5      544.79      559.40     41.74 o 
  -4  13   5       70.49       51.28     24.51 o 
  -3  13   5        4.15       17.30     14.95 o 
  -2  13   5      532.32      641.30     42.78 o 
  -1  13   5       31.20       30.05     20.66 o 
   0  13   5     1134.44     1105.03     59.10 o 
   1  13   5        3.40       12.90     20.27 o 
   2  13   5      746.77      783.20     59.52 o 
   3  13   5     1133.86     1131.66    112.02 o 
   4  13   5      766.92      785.23     71.93 o 
   5  13   5      299.32      311.25     47.71 o 
   6  13   5        7.57        9.70     18.74 o 
  -6  14   5        1.49        8.59     34.79 o 
  -5  14   5      161.00      134.11     48.83 o 
  -4  14   5       95.36       61.66     43.26 o 
  -3  14   5      460.24      485.20     91.21 o 
  -2  14   5      220.77      214.86     75.34 o 
  -1  14   5      280.97      305.59     90.82 o 
   0  14   5       24.55       14.84     14.06 o 
   1  14   5      579.99      587.04     49.27 o 
   2  14   5     1215.37     1323.85    128.60 o 
   3  14   5      162.24      146.80     50.63 o 
   4  14   5       47.32       41.07     24.11 o 
   5  14   5        1.01       11.67     23.52 o 
  -4  15   5      569.41      647.08     59.90 o 
  -3  15   5       31.46       23.23     19.47 o 
  -2  15   5      416.95      423.73    105.29 o 
  -1  15   5      285.96      295.49     80.54 o 
   0  15   5       90.10      102.92     36.27 o 
   1  15   5      338.25      353.27    106.61 o 
   2  15   5      103.44       96.77     38.10 o 
   3  15   5       46.50       62.91     31.62 o 
   4  15   5        4.68       12.81     19.20 o 
  -3  16   5      527.71      465.71    138.76 o 
  -2  16   5        5.21       16.29     15.18 o 
  -1  16   5      307.94      317.84     66.15 o 
   0  16   5     1053.06     1109.74     58.47 o 
   1  16   5        5.66       17.75     23.13 o 
   2  16   5        5.74       11.06     16.48 o 
 -10   0   6      219.29      211.05     95.76 o 
  -9   0   6      160.34      162.99     60.50 o 
  -8   0   6     1454.72     1476.70     85.53 o 
  -7   0   6     3943.15     4024.68    175.87 o 
  -6   0   6     2650.44     2631.56    120.87 o 
  -5   0   6       14.85       10.37      8.76 o 
  -4   0   6      181.74      171.13     28.61 o 
  -3   0   6     1766.69     1722.50     54.27 o 
  -2   0   6     9102.13     8760.07    323.02 o 
  -1   0   6      110.00      100.89     34.52 o 
   0   0   6     2568.45     2649.82     73.83 o 
   1   0   6     1399.63     1118.39     40.64 o 
   2   0   6     3144.40     3107.59    163.72 o 
   3   0   6    10614.07    11039.11    220.07 o 
   4   0   6     3327.03     3354.94    169.88 o 
   5   0   6     1092.51     1184.68     51.02 o 
   6   0   6      312.01      349.55     99.15 o 
   7   0   6     5037.84     5124.33    227.20 o 
   8   0   6       97.76       79.38     33.60 o 
   9   0   6      293.76      248.11    154.07 o 
 -10   1   6       21.09       16.26     18.38 o 
  -9   1   6      162.93      235.94     93.48 o 
  -8   1   6       12.20       13.74     18.86 o 
  -7   1   6     2575.90     2872.21     83.66 o 
  -6   1   6      224.54      212.88     25.94 o 
  -5   1   6     1475.22     1232.21     37.19 o 
  -4   1   6      421.82      474.02     17.05 o 
  -3   1   6     6771.99     7040.82     92.12 o 
  -2   1   6     8635.91     8952.46    183.19 o 
  -1   1   6     7824.78     7566.01    183.14 o 
   0   1   6        7.36       17.02      9.52 o 
   1   1   6    11916.46    12178.45    323.21 o 
   2   1   6    17185.93    17139.43    196.47 o 
   3   1   6     3666.60     3763.00     65.46 o 
   4   1   6     4237.67     3940.03     94.15 o 
   5   1   6      660.87      666.02     32.24 o 
   6   1   6     5462.91     5674.42    148.76 o 
   7   1   6      232.73      166.33     42.87 o 
   8   1   6     1198.17     1352.63     81.76 o 
   9   1   6       10.38        8.15     22.10 o 
 -10   2   6      559.47      603.69     41.28 o 
  -9   2   6      231.16      254.77     70.51 o 
  -8   2   6     1237.79     1290.68     77.15 o 
  -7   2   6       69.26       53.16     23.82 o 
  -6   2   6     4315.71     4594.60    154.34 o 
  -5   2   6      649.56      562.63     25.60 o 
  -4   2   6     5816.72     5812.51     75.70 o 
  -3   2   6     3050.34     3020.47     44.89 o 
  -2   2   6     5997.98     5873.61    158.29 o 
  -1   2   6     5749.93     5775.58    100.35 o 
   0   2   6     6747.96     6559.49    114.89 o 
   1   2   6     5967.60     5315.19    219.72 o 
   2   2   6     1635.14     1469.96     47.20 o 
   3   2   6     6144.85     6107.37    133.59 o 
   4   2   6      450.20      459.35     27.25 o 
   5   2   6     2241.12     2318.25     55.49 o 
   6   2   6      193.37      179.78     46.99 o 
   7   2   6     3981.11     4166.27    163.50 o 
   8   2   6       20.07       19.67     13.27 o 
   9   2   6      398.99      353.20     54.44 o 
 -10   3   6       86.10       94.86     44.67 o 
  -9   3   6      665.89      648.02     47.57 o 
  -8   3   6       88.79      111.26     51.25 o 
  -7   3   6     1442.70     1497.21     59.74 o 
  -6   3   6       10.91       18.37     16.79 o 
  -5   3   6     6983.77     7173.43    164.33 o 
  -4   3   6      665.77      687.29     18.67 o 
  -3   3   6     8551.96     8445.03    154.11 o 
  -2   3   6     3411.71     3057.32     84.22 o 
  -1   3   6     7050.72     6857.11    132.19 o 
   0   3   6    13830.83    13762.49    604.90 o 
   1   3   6      873.22      655.86     17.82 o 
   2   3   6     4436.09     4026.67    136.62 o 
   3   3   6      689.07      670.05     24.48 o 
   4   3   6     4239.98     4239.66     91.73 o 
   5   3   6       57.24       35.51     16.27 o 
   6   3   6      625.43      613.88     37.53 o 
   7   3   6       86.56       66.68     23.03 o 
   8   3   6      575.88      557.21     77.78 o 
   9   3   6        2.12        2.20     17.87 o 
 -10   4   6      204.31      161.32     58.92 o 
  -9   4   6        3.54       11.81     17.01 o 
  -8   4   6     1131.34     1244.64     67.85 o 
  -7   4   6     1461.70     1530.63     66.21 o 
  -6   4   6     2609.67     2612.77     66.39 o 
  -5   4   6      792.08      801.68     30.97 o 
  -4   4   6    10552.72    10566.81     77.35 o 
  -3   4   6     1983.80     1877.45     39.98 o 
  -2   4   6     4888.65     4599.82     84.59 o 
  -1   4   6     5912.28     5727.84    109.83 o 
   0   4   6     2030.90     1810.04     31.44 o 
   1   4   6     7779.11     7578.32    141.62 o 
   2   4   6     1217.67     1258.61     41.55 o 
   3   4   6     1150.85     1023.39     38.87 o 
   4   4   6      187.13      182.08     28.63 o 
   5   4   6     5156.23     5305.25    148.31 o 
   6   4   6      153.77      142.12     44.05 o 
   7   4   6       27.26       47.99     22.02 o 
   8   4   6       87.71       61.19     26.68 o 
   9   4   6     1387.19     1289.77     63.56 o 
  -9   5   6     1346.17     1296.53     61.39 o 
  -8   5   6       27.16       19.37     19.95 o 
  -7   5   6      397.26      461.35     29.07 o 
  -6   5   6      178.39      192.61     42.68 o 
  -5   5   6     4194.46     4556.09    136.56 o 
  -4   5   6     5629.64     6093.19    183.47 o 
  -3   5   6     2871.45     2899.11     63.31 o 
  -2   5   6      395.16      512.33     25.01 o 
  -1   5   6     4779.39     4963.57     76.69 o 
   0   5   6    20906.48    21519.00    198.20 o 
   1   5   6     2750.25     2513.15     43.56 o 
   2   5   6      176.76      127.25     38.32 o 
   3   5   6       98.26       95.29     15.86 o 
   4   5   6     4143.41     4270.29     89.34 o 
   5   5   6       43.47       20.90     14.54 o 
   6   5   6     1355.21     1333.60     49.44 o 
   7   5   6      580.01      461.64     53.81 o 
   8   5   6      724.81      661.94     70.37 o 
  -9   6   6      236.82      149.31     60.13 o 
  -8   6   6      753.60      826.02     80.75 o 
  -7   6   6       35.89       33.88     14.63 o 
  -6   6   6      734.08      779.71     34.43 o 
  -5   6   6      874.38      873.83     44.65 o 
  -4   6   6     3476.03     3700.93    105.98 o 
  -3   6   6       98.43       90.25     12.22 o 
  -2   6   6     1318.13     1189.40     36.21 o 
  -1   6   6     1401.34     1387.58     34.03 o 
   0   6   6     2521.50     2576.20    101.00 o 
   1   6   6     3897.74     3840.31     70.70 o 
   2   6   6     3729.74     3809.22    114.30 o 
   3   6   6     1999.55     1843.32     73.72 o 
   4   6   6     1216.31     1100.00     53.04 o 
   5   6   6     5741.25     5826.10    141.33 o 
   6   6   6       35.85       36.04     15.17 o 
   7   6   6      168.15      191.70     58.65 o 
   8   6   6       14.70       14.39     21.68 o 
  -9   7   6      556.64      542.57     68.04 o 
  -8   7   6      300.07      259.35     79.17 o 
  -7   7   6      203.71      183.77     55.52 o 
  -6   7   6      262.47      232.56     48.76 o 
  -5   7   6      363.91      357.37     26.74 o 
  -4   7   6      255.21      273.76     17.12 o 
  -3   7   6      786.74      755.88     31.18 o 
  -2   7   6        1.01       10.10     13.92 o 
  -1   7   6     3969.99     4034.35    108.17 o 
   0   7   6      316.21      299.28      9.15 o 
   1   7   6     1830.46     1808.91     38.41 o 
   2   7   6     1043.47      995.29     43.93 o 
   3   7   6     1705.98     1607.36     71.53 o 
   4   7   6     4552.59     4645.90    117.47 o 
   5   7   6      512.24      567.77     31.87 o 
   6   7   6     1132.18     1159.73     65.56 o 
   7   7   6       13.76        9.56     14.74 o 
   8   7   6      916.48      837.13     49.57 o 
  -9   8   6        9.45       22.83     21.02 o 
  -8   8   6      378.21      375.43     53.07 o 
  -7   8   6      258.10      237.79     72.55 o 
  -6   8   6      429.89      468.91     54.28 o 
  -5   8   6       27.83       29.81     16.11 o 
  -4   8   6       14.71        9.15      8.04 o 
  -3   8   6      440.86      457.56     23.76 o 
  -2   8   6      430.64      443.86     15.99 o 
  -1   8   6      552.45      578.94     22.73 o 
   0   8   6     2912.47     2863.24     76.71 o 
   1   8   6      423.08      382.91     26.13 o 
   2   8   6     1104.85     1044.95     41.27 o 
   3   8   6     1505.41     1574.76     64.12 o 
   4   8   6      477.03      457.86     44.05 o 
   5   8   6      419.08      426.09     50.00 o 
   6   8   6       29.90       34.01     23.20 o 
   7   8   6     1544.06     1555.71     67.32 o 
   8   8   6        2.71        1.49     17.41 o 
  -8   9   6        0.38        5.57     16.21 o 
  -7   9   6      949.44      914.64     74.04 o 
  -6   9   6      463.13      438.99     66.24 o 
  -5   9   6      684.44      717.03     45.25 o 
  -4   9   6       48.69       50.99     20.31 o 
  -3   9   6     2617.42     2533.16     94.30 o 
  -2   9   6     2723.01     2769.04    120.14 o 
  -1   9   6      370.75      358.18     18.23 o 
   0   9   6       19.73       28.70     17.26 o 
   1   9   6      816.50      883.39     35.46 o 
   2   9   6     4866.54     5037.03    199.45 o 
   3   9   6      244.63      227.87     63.27 o 
   4   9   6      560.55      518.73     39.01 o 
   5   9   6      353.50      299.29     42.91 o 
   6   9   6      942.03      955.12     93.28 o 
   7   9   6       74.03       39.78     25.58 o 
  -8  10   6      352.68      314.10     98.32 o 
  -7  10   6      239.96      165.15     59.13 o 
  -6  10   6      983.80      974.14     53.61 o 
  -5  10   6      114.91       71.92     29.90 o 
  -4  10   6      259.19      271.90     83.65 o 
  -3  10   6     1566.53     1658.08     44.91 o 
  -2  10   6     2462.89     2552.48    128.24 o 
  -1  10   6     1668.08     1602.70     61.12 o 
   0  10   6       61.06       57.74     22.33 o 
   1  10   6      694.94      762.94     47.24 o 
   2  10   6        1.22       11.12     16.71 o 
   3  10   6     1649.64     1636.80     78.28 o 
   4  10   6        6.86        7.20     13.27 o 
   5  10   6       77.74       63.29     27.23 o 
   6  10   6       29.30       13.37     24.17 o 
   7  10   6      682.99      531.17     71.21 o 
  -7  11   6      590.37      567.77     44.71 o 
  -6  11   6       17.69       11.90     16.30 o 
  -5  11   6      441.98      455.97     41.74 o 
  -4  11   6        0.03        3.58     14.58 o 
  -3  11   6      883.39      912.57     49.72 o 
  -2  11   6     3776.36     3658.21    128.93 o 
  -1  11   6      109.63      116.69     35.54 o 
   0  11   6       23.47       21.56     18.32 o 
   1  11   6       75.84       61.40     31.37 o 
   2  11   6     1349.48     1387.48     64.99 o 
   3  11   6       15.84       28.98     19.96 o 
   4  11   6       36.32       12.24     15.14 o 
   5  11   6       16.68       10.91     22.29 o 
   6  11   6      315.25      300.72     48.69 o 
  -7  12   6       26.53       26.60     17.20 o 
  -6  12   6      204.95      180.78     71.75 o 
  -5  12   6      130.24      128.84     40.14 o 
  -4  12   6      737.94      718.14     48.40 o 
  -3  12   6       17.75       27.52     14.26 o 
  -2  12   6      286.64      244.48     50.95 o 
  -1  12   6      316.05      332.54     77.15 o 
   0  12   6       47.09       38.56     29.45 o 
   1  12   6      679.79      760.90     56.56 o 
   2  12   6       14.74       24.58     19.51 o 
   3  12   6      416.12      431.04    112.62 o 
   4  12   6        0.62       16.80     20.94 o 
   5  12   6        2.54        2.23     22.47 o 
   6  12   6        7.79        7.90     28.87 o 
  -6  13   6       97.49       94.62     53.97 o 
  -5  13   6       23.54       24.55     18.71 o 
  -4  13   6      207.14      193.09     83.34 o 
  -3  13   6       11.64        8.00     22.50 o 
  -2  13   6        1.31        2.19     17.62 o 
  -1  13   6       35.95       28.17     23.52 o 
   0  13   6      422.72      399.43    112.46 o 
   1  13   6       33.50       31.59     17.60 o 
   2  13   6        0.15       12.26     18.53 o 
   3  13   6      268.73      218.16     63.56 o 
   4  13   6      286.67      314.76    108.52 o 
   5  13   6        0.02       10.03     20.92 o 
  -5  14   6      130.11       90.01     55.93 o 
  -4  14   6        1.25       11.19     32.10 o 
  -3  14   6        1.38        2.61     20.97 o 
  -2  14   6       20.42       23.10     20.48 o 
  -1  14   6       32.70       22.26     21.99 o 
   0  14   6      320.92      372.17     98.32 o 
   1  14   6       29.62       36.76     24.71 o 
   2  14   6      345.49      318.16    111.78 o 
   3  14   6        0.26       -4.65     21.59 o 
   4  14   6        6.64       20.55     16.28 o 
  -4  15   6      477.58      440.19     89.91 o 
  -3  15   6      198.30      147.78     69.39 o 
  -2  15   6     1073.97     1076.83     60.30 o 
  -1  15   6        3.84        8.52     21.67 o 
   0  15   6      439.21      400.68    104.48 o 
   1  15   6       10.32       23.89     24.30 o 
   2  15   6      143.32      116.90     37.43 o 
   3  15   6      206.53      155.17     60.35 o 
  -2  16   6       12.46       21.91     25.15 o 
  -1  16   6       25.81       18.57     17.22 o 
   0  16   6        9.35       13.13     19.28 o 
   1  16   6       11.68       17.82     18.37 o 
 -10   1   7      108.51      123.74     43.76 o 
  -9   1   7      253.36      161.78     60.02 o 
  -8   1   7       39.55       37.58     22.13 o 
  -7   1   7       17.32       14.99     16.43 o 
  -6   1   7     2599.77     2464.65     61.46 o 
  -5   1   7      791.94      784.60     23.53 o 
  -4   1   7        0.78        3.71      8.91 o 
  -3   1   7      218.30      233.37     19.74 o 
  -2   1   7      323.36      311.72     13.34 o 
  -1   1   7     1749.80     1815.17     62.34 o 
   0   1   7      166.84      181.45     19.74 o 
   1   1   7      880.97      756.78     51.45 o 
   2   1   7        0.57        4.10      9.84 o 
   3   1   7      389.04      419.98     21.67 o 
   4   1   7      199.89      194.00     34.57 o 
   5   1   7      908.74      958.67     46.59 o 
   6   1   7      113.34       97.19     27.31 o 
   7   1   7      137.64      111.50     31.21 o 
   8   1   7        7.44       12.69     15.89 o 
   9   1   7       76.35       43.56     35.49 o 
 -10   2   7       72.88       96.43     51.21 o 
  -9   2   7      265.44      214.97     73.80 o 
  -8   2   7      401.52      431.51     43.99 o 
  -7   2   7      581.92      620.32     38.03 o 
  -6   2   7        7.18        6.27     13.89 o 
  -5   2   7      200.62      184.14     29.41 o 
  -4   2   7      342.39      421.34     19.41 o 
  -3   2   7     3586.94     3702.70     79.34 o 
  -2   2   7     7795.25     8099.15    296.63 o 
  -1   2   7     1348.59     1216.42     26.76 o 
   0   2   7     2045.56     2421.10     34.62 o 
   1   2   7     1227.64     1207.19     65.25 o 
   2   2   7     2703.47     2881.05    107.47 o 
   3   2   7      314.08      353.62     24.48 o 
   4   2   7      529.01      561.06     25.49 o 
   5   2   7        0.62        7.28     11.25 o 
   6   2   7       94.32      107.05     34.07 o 
   7   2   7        9.04       19.54     17.27 o 
   8   2   7       15.75       25.24     18.20 o 
  -9   3   7      298.77      263.89     82.96 o 
  -8   3   7       14.13       11.67     13.02 o 
  -7   3   7       42.12       48.24     44.43 o 
  -6   3   7     2054.23     2149.20     65.07 o 
  -5   3   7      441.38      428.26     15.61 o 
  -4   3   7      751.57      706.60     28.86 o 
  -3   3   7      475.39      526.87     28.83 o 
  -2   3   7     2520.03     2723.58     67.70 o 
  -1   3   7      147.55      135.54      5.76 o 
   0   3   7       91.44      102.12     17.04 o 
   1   3   7      153.15      117.01     10.81 o 
   2   3   7      495.12      460.96     34.75 o 
   3   3   7     4085.36     3716.99    311.97 o 
   4   3   7        6.40       11.70      8.93 o 
   5   3   7      959.56      945.49     46.09 o 
   6   3   7        1.49        6.66     12.38 o 
   7   3   7      737.51      726.26     57.08 o 
   8   3   7        6.76       10.26     16.57 o 
  -9   4   7        0.62       15.34     18.74 o 
  -8   4   7        0.41       12.28     20.61 o 
  -7   4   7      679.07      607.22     55.88 o 
  -6   4   7      330.39      326.94     30.92 o 
  -5   4   7       53.32       55.84     19.12 o 
  -4   4   7     1035.94     1111.15     23.83 o 
  -3   4   7       15.77       22.80     10.54 o 
  -2   4   7      670.98      806.86     35.91 o 
  -1   4   7      343.22      308.97     15.63 o 
   0   4   7       28.22       22.45      9.78 o 
   1   4   7     1264.43     1229.07     31.27 o 
   2   4   7      343.51      389.43     31.71 o 
   3   4   7      409.77      377.20     14.78 o 
   4   4   7       25.35       18.63     16.06 o 
   5   4   7       44.61       43.49     18.85 o 
   6   4   7      651.57      675.44     37.78 o 
   7   4   7      212.21      198.47     54.16 o 
   8   4   7       91.31       76.26     29.01 o 
  -9   5   7        1.30        9.53     19.10 o 
  -8   5   7      123.44      119.22     49.39 o 
  -7   5   7       77.22       88.72     28.78 o 
  -6   5   7       26.90       29.29     13.97 o 
  -5   5   7      192.06      197.17     35.88 o 
  -4   5   7       62.98       74.97     22.45 o 
  -3   5   7       25.76       28.00      8.06 o 
  -2   5   7      336.32      330.94     23.39 o 
  -1   5   7      189.54      187.15     13.04 o 
   0   5   7      476.44      406.35     28.18 o 
   1   5   7       24.06       19.34     13.26 o 
   2   5   7      265.90      222.08     31.68 o 
   3   5   7      388.67      379.24     38.06 o 
   4   5   7       61.35       75.68     23.15 o 
   5   5   7     1133.39     1095.74     48.90 o 
   6   5   7      162.70      157.05     45.31 o 
   7   5   7      125.63      122.06     42.10 o 
   8   5   7        1.91        6.75     14.81 o 
  -9   6   7      790.45      715.99     69.30 o 
  -8   6   7       50.79       39.62     35.95 o 
  -7   6   7       27.32       19.83     20.78 o 
  -6   6   7       31.08       30.06     17.53 o 
  -5   6   7      671.18      683.79     39.15 o 
  -4   6   7      580.53      625.58     34.51 o 
  -3   6   7      158.93      184.83     41.11 o 
  -2   6   7     1519.01     1664.74     79.37 o 
  -1   6   7      814.90      816.24     31.13 o 
   0   6   7      374.28      393.11     41.35 o 
   1   6   7     1894.49     1854.77     39.13 o 
   2   6   7      232.24      211.52     48.36 o 
   3   6   7     2059.54     2044.09     87.94 o 
   4   6   7     1848.95     1752.76     48.62 o 
   5   6   7        5.52        8.78     14.55 o 
   6   6   7      449.23      478.48     42.75 o 
   7   6   7        2.41        8.66     15.11 o 
   8   6   7      311.16      374.94     56.26 o 
  -9   7   7       14.76       15.55     26.41 o 
  -8   7   7      501.07      514.28     42.65 o 
  -7   7   7      182.20      155.10     56.64 o 
  -6   7   7      201.13      216.72     44.25 o 
  -5   7   7       46.56       33.19     23.38 o 
  -4   7   7     1443.55     1560.09     65.74 o 
  -3   7   7      148.01      161.89     47.44 o 
  -2   7   7       24.40       10.15     11.92 o 
  -1   7   7      904.87      847.65     46.03 o 
   0   7   7     1508.55     1486.38     62.74 o 
   1   7   7     1711.69     1700.53     42.33 o 
   2   7   7      203.39      159.36     54.96 o 
   3   7   7      636.00      566.46     38.73 o 
   4   7   7      333.50      322.26     68.25 o 
   5   7   7     1746.04     1708.56     60.05 o 
   6   7   7        2.62        8.18     13.31 o 
   7   7   7       39.15       24.29     18.13 o 
   8   7   7        1.65        1.21     22.48 o 
  -8   8   7      128.83      147.66     60.52 o 
  -7   8   7        2.16        6.46     21.44 o 
  -6   8   7      424.41      385.34     55.17 o 
  -5   8   7     2684.79     2803.65     66.86 o 
  -4   8   7     1329.45     1331.07     55.79 o 
  -3   8   7     1112.89     1092.17     64.04 o 
  -2   8   7      229.44      242.83     45.58 o 
  -1   8   7     1817.99     1694.60    126.23 o 
   0   8   7     3322.03     3410.87    106.85 o 
   1   8   7      466.25      475.95     28.04 o 
   2   8   7       33.29       36.70     17.79 o 
   3   8   7      195.74      222.82     41.75 o 
   4   8   7     3052.76     3082.59    114.03 o 
   5   8   7        3.89       13.36     17.37 o 
   6   8   7       21.86       26.21     17.72 o 
   7   8   7       37.75       22.76     17.17 o 
  -8   9   7      354.39      296.88    134.11 o 
  -7   9   7      624.44      550.84     50.22 o 
  -6   9   7      369.51      398.77     51.62 o 
  -5   9   7        0.30       10.00     19.73 o 
  -4   9   7     4375.72     4258.80    153.89 o 
  -3   9   7      269.31      302.35     26.57 o 
  -2   9   7      862.62      859.88     54.93 o 
  -1   9   7     1626.97     1750.14     67.02 o 
   0   9   7      467.98      476.00     40.13 o 
   1   9   7     2196.97     2231.73     77.64 o 
   2   9   7       51.44       78.83     36.40 o 
   3   9   7      186.03      237.75     49.64 o 
   4   9   7       13.02       14.10     15.38 o 
   5   9   7      110.86      128.39     45.73 o 
   6   9   7       30.72       17.02     19.12 o 
   7   9   7       23.83       11.78     18.93 o 
  -7  10   7      846.08      911.36     52.32 o 
  -6  10   7      142.22      145.38     53.85 o 
  -5  10   7      829.55      942.13     78.23 o 
  -4  10   7       27.28       17.11     14.62 o 
  -3  10   7      913.01      944.76     49.20 o 
  -2  10   7      475.64      494.18     51.72 o 
  -1  10   7      949.10     1005.44     58.52 o 
   0  10   7      535.07      549.01     43.79 o 
   1  10   7      405.14      537.08     50.56 o 
   2  10   7      773.27      854.39     70.28 o 
   3  10   7      143.73      145.03     57.52 o 
   4  10   7      245.63      302.10     96.14 o 
   5  10   7       21.30        3.92     24.31 o 
   6  10   7      171.80      148.63     62.14 o 
  -7  11   7        0.64        6.40     15.39 o 
  -6  11   7      853.65      885.58     57.12 o 
  -5  11   7       28.06       19.01     20.81 o 
  -4  11   7      191.38      209.77     56.80 o 
  -3  11   7      325.74      350.21     54.17 o 
  -2  11   7     2194.24     2489.44     68.51 o 
  -1  11   7      121.98      111.79     45.48 o 
   0  11   7      726.94      682.32     51.12 o 
   1  11   7       47.05       58.71     30.60 o 
   2  11   7      221.51      264.98     81.98 o 
   3  11   7     1308.92     1332.31     80.58 o 
   4  11   7       37.03       35.42     22.59 o 
   5  11   7       87.04      120.09     46.08 o 
   6  11   7       32.88       29.54     26.03 o 
  -6  12   7      355.01      285.81     60.04 o 
  -5  12   7       21.40       16.07     30.97 o 
  -4  12   7      478.89      452.60    137.47 o 
  -3  12   7      439.98      477.25    125.75 o 
  -2  12   7      333.22      271.72     87.36 o 
  -1  12   7       76.73      112.21     38.60 o 
   0  12   7      580.29      565.46     50.52 o 
   1  12   7      419.82      382.98     54.97 o 
   2  12   7     1521.23     1606.68     83.51 o 
   3  12   7      637.13      627.05     77.56 o 
   4  12   7       34.12       48.78     30.37 o 
   5  12   7      180.21      144.82     66.96 o 
  -6  13   7      329.54      437.34     93.23 o 
  -5  13   7        5.10        7.59     21.95 o 
  -4  13   7        3.93       22.75     29.39 o 
  -3  13   7       87.61       77.56     44.56 o 
  -2  13   7      527.47      557.92     62.66 o 
  -1  13   7       36.05       41.50     22.71 o 
   0  13   7      353.68      524.91     76.79 o 
   1  13   7        2.38        9.40     24.07 o 
   2  13   7     1150.92     1289.82     77.86 o 
   3  13   7      903.23      819.72     55.14 o 
   4  13   7        9.52        9.23     16.87 o 
  -5  14   7      108.33      107.95     53.26 o 
  -4  14   7       47.23       42.08     25.96 o 
  -3  14   7      657.50      686.37     67.89 o 
  -2  14   7       58.22       33.47     22.86 o 
  -1  14   7      388.16      445.51     62.14 o 
   0  14   7        9.47       27.42     24.40 o 
   1  14   7      273.54      244.62     66.76 o 
   2  14   7      374.71      397.05    114.58 o 
   3  14   7      147.54      181.79     63.78 o 
  -3  15   7       14.78       18.73     22.21 o 
  -2  15   7      333.92      316.91    140.45 o 
  -1  15   7      175.87      166.18     66.87 o 
   0  15   7       76.41      102.36     42.75 o 
   1  15   7      300.60      275.77    104.92 o 
   2  15   7       66.05       46.94     34.69 o 
  -9   0   8        4.03       12.21     21.99 o 
  -8   0   8       10.10       39.35     33.49 o 
  -7   0   8        6.28       11.17     26.08 o 
  -6   0   8      244.80      287.99     44.35 o 
  -5   0   8       55.39       67.66     30.72 o 
  -4   0   8     1233.93     1423.02     49.96 o 
  -3   0   8      700.09      838.27     60.83 o 
  -2   0   8     3193.06     3518.61    207.77 o 
  -1   0   8       53.51       69.61     34.99 o 
   0   0   8        4.02       22.19     13.70 o 
   1   0   8      723.47      861.24     43.43 o 
   2   0   8     1158.68     1183.66     74.52 o 
   3   0   8     3776.20     4039.24    193.11 o 
   4   0   8       76.64       85.99     39.38 o 
   5   0   8       78.96       73.43     28.67 o 
   6   0   8       41.47       29.00     25.73 o 
   7   0   8     2908.49     3018.06    210.74 o 
   8   0   8       99.54       42.72     30.97 o 
  -9   1   8       60.01       28.79     16.92 o 
  -8   1   8       26.57       35.25     20.36 o 
  -7   1   8     2029.78     2067.89     96.29 o 
  -6   1   8      816.99      860.42     61.70 o 
  -5   1   8        8.77        8.25      9.87 o 
  -4   1   8      194.63      213.17     36.85 o 
  -3   1   8      340.18      335.64     20.27 o 
  -2   1   8      860.92      916.97     31.69 o 
  -1   1   8      153.31      125.54     22.70 o 
   0   1   8      371.45      445.75     23.29 o 
   1   1   8       88.17      102.70     22.54 o 
   2   1   8     3946.11     4437.32    117.33 o 
   3   1   8      530.08      604.41     27.36 o 
   4   1   8       45.59       58.89     21.60 o 
   5   1   8       46.08       38.78     15.62 o 
   6   1   8      716.48      823.37     36.36 o 
   7   1   8      191.68      138.71     44.45 o 
   8   1   8      460.59      459.69    104.04 o 
  -9   2   8       50.84       48.71     23.67 o 
  -8   2   8       37.06       51.60     24.81 o 
  -7   2   8       29.31       46.47     21.40 o 
  -6   2   8      695.02      691.80     36.13 o 
  -5   2   8      610.77      564.19     21.21 o 
  -4   2   8      234.23      252.90     20.64 o 
  -3   2   8       12.64       16.45      8.37 o 
  -2   2   8     1399.61     1430.92     69.70 o 
  -1   2   8      969.02      974.02     26.64 o 
   0   2   8       33.89       55.77     13.82 o 
   1   2   8      995.89      913.46     44.07 o 
   2   2   8      267.63      296.24     23.40 o 
   3   2   8     1208.03     1355.65     59.86 o 
   4   2   8       47.27       40.03     16.74 o 
   5   2   8      101.53      101.03     30.77 o 
   6   2   8      148.88      165.41     57.85 o 
   7   2   8       47.44       47.13     15.44 o 
   8   2   8      252.41      182.37     61.37 o 
  -9   3   8      223.10      186.15     90.88 o 
  -8   3   8      516.11      603.37     45.85 o 
  -7   3   8        5.08        5.49     14.29 o 
  -6   3   8      677.89      604.74     26.97 o 
  -5   3   8      872.65      948.73     49.12 o 
  -4   3   8     1245.02     1345.41     37.31 o 
  -3   3   8     1806.90     1844.91     86.27 o 
  -2   3   8      327.24      345.26     13.52 o 
  -1   3   8      889.17      857.59     37.87 o 
   0   3   8     1909.19     1875.82     54.82 o 
   1   3   8        4.91        4.27      6.32 o 
   2   3   8       57.44       55.73     18.02 o 
   3   3   8     1177.34     1223.82     42.24 o 
   4   3   8      697.50      769.39     40.91 o 
   5   3   8      244.52      281.01     90.77 o 
   6   3   8      386.44      435.92     45.31 o 
   7   3   8        4.10       13.85     16.27 o 
   8   3   8        4.92        0.17     19.19 o 
  -9   4   8      235.27      230.22    115.36 o 
  -8   4   8       90.61       91.25     41.97 o 
  -7   4   8      614.16      621.81     67.03 o 
  -6   4   8      317.90      348.64     34.86 o 
  -5   4   8       21.23       20.16     11.07 o 
  -4   4   8     5882.29     6110.38    294.41 o 
  -3   4   8       39.44       26.96     12.03 o 
  -2   4   8        5.25        8.57     14.02 o 
  -1   4   8     1985.76     2067.72     37.77 o 
   0   4   8     1571.64     1522.72     58.20 o 
   1   4   8     7424.52     7732.47    211.26 o 
   2   4   8      410.32      444.16     31.37 o 
   3   4   8      150.17      144.05     52.83 o 
   4   4   8      285.43      218.00     36.71 o 
   5   4   8      773.61      745.55     49.87 o 
   6   4   8      595.12      648.45     51.86 o 
   7   4   8      149.59       88.43     41.49 o 
   8   4   8      141.74      128.50     50.69 o 
  -9   5   8      668.01      544.35     54.59 o 
  -8   5   8        1.13        7.27     20.31 o 
  -7   5   8      290.14      198.50     79.11 o 
  -6   5   8      333.41      312.84     37.72 o 
  -5   5   8     1771.39     1770.90     60.57 o 
  -4   5   8       30.36       30.66     16.09 o 
  -3   5   8       13.22        8.11     14.47 o 
  -2   5   8       24.94       36.78     15.11 o 
  -1   5   8       67.60       43.33     16.54 o 
   0   5   8     2750.46     2918.07     78.88 o 
   1   5   8        8.95       11.00      8.05 o 
   2   5   8      445.19      472.29     30.46 o 
   3   5   8        1.43       13.64     16.92 o 
   4   5   8     1624.76     1827.26     51.95 o 
   5   5   8       26.57       20.80     17.79 o 
   6   5   8       18.28       19.85     16.01 o 
   7   5   8      176.29      160.74     47.04 o 
   8   5   8        2.31        8.79     19.16 o 
  -9   6   8       21.75       27.42     23.64 o 
  -8   6   8      193.32      165.64     80.73 o 
  -7   6   8      150.99      140.61     59.19 o 
  -6   6   8      224.47      188.77     63.31 o 
  -5   6   8      296.93      268.22     41.63 o 
  -4   6   8      321.25      366.01     26.30 o 
  -3   6   8       68.44       87.96     28.10 o 
  -2   6   8       51.22       48.30     18.63 o 
  -1   6   8       96.33       90.50     24.25 o 
   0   6   8     2792.06     2764.01    104.06 o 
   1   6   8       94.15      108.08     26.56 o 
   2   6   8      416.83      422.98     39.79 o 
   3   6   8        9.64        8.41     17.69 o 
   4   6   8       36.26       23.53     17.18 o 
   5   6   8     1718.63     1768.87     97.06 o 
   6   6   8       35.74       13.42     14.16 o 
   7   6   8        3.48        2.51     17.72 o 
  -8   7   8      133.81      131.19     59.02 o 
  -7   7   8       24.39       30.48     17.10 o 
  -6   7   8        7.75       15.55     18.06 o 
  -5   7   8       26.49       27.55     19.07 o 
  -4   7   8       60.36       69.75     21.78 o 
  -3   7   8      141.69      155.69     44.15 o 
  -2   7   8      503.73      454.46     30.13 o 
  -1   7   8      420.73      370.97     31.22 o 
   0   7   8      352.12      344.58     40.11 o 
   1   7   8      284.64      350.74     60.41 o 
   2   7   8       78.42       70.26     24.39 o 
   3   7   8      296.60      271.83     64.72 o 
   4   7   8      140.76      137.09     41.95 o 
   5   7   8        4.54        5.13     16.21 o 
   6   7   8      112.51       95.17     32.48 o 
   7   7   8      317.90      237.47     72.26 o 
  -8   8   8       17.77       21.29     21.90 o 
  -7   8   8      200.58      145.83     64.17 o 
  -6   8   8        3.80       19.05     15.35 o 
  -5   8   8        0.91       -0.15     20.34 o 
  -4   8   8      237.94      181.40     45.22 o 
  -3   8   8        7.65        6.59     10.39 o 
  -2   8   8      130.85      126.26     25.56 o 
  -1   8   8       65.54       56.73     28.87 o 
   0   8   8       76.94       82.12     32.14 o 
   1   8   8      249.85      229.84     67.23 o 
   2   8   8       79.98       86.78     33.51 o 
   3   8   8      506.64      559.40     62.00 o 
   4   8   8       44.08       26.14     18.43 o 
   5   8   8       55.35       57.68     25.95 o 
   6   8   8       21.76       21.40     18.91 o 
   7   8   8      164.05       87.40     33.32 o 
  -8   9   8      212.58      152.71     71.49 o 
  -7   9   8      488.82      361.50    119.11 o 
  -6   9   8        0.05       11.81     14.71 o 
  -5   9   8      243.93      196.59     71.00 o 
  -4   9   8      150.45      124.71     29.48 o 
  -3   9   8       67.50       63.15     23.27 o 
  -2   9   8     1210.43     1195.54     49.10 o 
  -1   9   8      310.46      328.58     36.25 o 
   0   9   8      464.60      504.30     53.65 o 
   1   9   8       24.89       27.78     25.02 o 
   2   9   8      741.35      798.65     62.48 o 
   3   9   8      102.41       87.44     34.98 o 
   4   9   8       33.52       22.65     22.20 o 
   5   9   8       78.69       75.99     35.01 o 
   6   9   8       73.15       51.08     24.97 o 
  -7  10   8        6.13       15.25     16.83 o 
  -6  10   8      331.86      263.73     76.05 o 
  -5  10   8      174.23      174.15     64.87 o 
  -4  10   8        1.17       -5.85     38.07 o 
  -3  10   8        0.30       11.79     17.97 o 
  -2  10   8      365.91      418.48     72.77 o 
  -1  10   8      172.08      195.59     69.34 o 
   0  10   8     1026.67     1016.26     59.53 o 
   1  10   8        4.65        8.81     24.51 o 
   2  10   8       40.00       30.63     23.98 o 
   3  10   8      352.52      318.62    113.60 o 
   4  10   8      117.08      133.76     46.14 o 
   5  10   8      870.19      742.39     60.99 o 
   6  10   8       52.50       60.87     24.26 o 
  -7  11   8      189.58      106.82     62.95 o 
  -6  11   8        0.30        1.61     24.74 o 
  -5  11   8        2.90        5.48     23.13 o 
  -4  11   8      151.85      125.96     53.12 o 
  -3  11   8      406.26      408.51    100.11 o 
  -2  11   8      586.91      538.65     37.45 o 
  -1  11   8        9.17        7.60     19.06 o 
   0  11   8       10.73       30.36     23.98 o 
   1  11   8      173.63      161.12     46.62 o 
   2  11   8      719.19      750.57     59.73 o 
   3  11   8      206.20      191.85     70.40 o 
   4  11   8       90.39       85.58     31.45 o 
   5  11   8      306.69      305.12    105.26 o 
  -6  12   8        3.18       -1.12     30.30 o 
  -5  12   8       35.17       23.48     25.08 o 
  -4  12   8       29.18       31.46     30.20 o 
  -3  12   8       41.28       41.66     31.27 o 
  -2  12   8       91.50      118.14     44.17 o 
  -1  12   8       75.21       54.73     24.37 o 
   0  12   8      119.50       96.48     34.36 o 
   1  12   8        4.68       13.94     23.43 o 
   2  12   8       10.90        7.90     19.68 o 
   3  12   8        2.13        2.91     24.00 o 
   4  12   8      219.81      174.23     68.08 o 
   5  12   8       27.29       42.53     30.58 o 
  -5  13   8        1.05       16.82     36.44 o 
  -4  13   8        7.03       -3.38     36.43 o 
  -3  13   8      149.44      129.39     58.29 o 
  -2  13   8      473.20      429.63    135.14 o 
  -1  13   8      116.51      108.55     35.53 o 
   0  13   8        5.09       10.95     19.28 o 
   1  13   8        3.21        9.88     20.88 o 
   2  13   8      157.45      141.72     57.70 o 
   3  13   8        0.51       10.77     20.18 o 
   4  13   8       14.14       24.86     20.38 o 
  -4  14   8       28.06       25.12     29.98 o 
  -3  14   8      106.19      103.62     48.66 o 
  -2  14   8      966.27     1033.62     95.49 o 
  -1  14   8      248.22      223.14     82.11 o 
   0  14   8       17.58       22.87     21.34 o 
   1  14   8        0.68       18.88     21.81 o 
   2  14   8       25.19       21.68     21.34 o 
   3  14   8      218.73      169.27     65.00 o 
  -2  15   8      167.73      114.21     74.35 o 
  -1  15   8        0.20        4.10     20.88 o 
   0  15   8        3.37       24.80     17.32 o 
   1  15   8       15.25       14.90     24.92 o 
  -9   1   9       10.98       21.96     19.62 o 
  -8   1   9        3.33        5.99     13.62 o 
  -7   1   9      133.94      101.78     39.03 o 
  -6   1   9      238.25      271.91     30.32 o 
  -5   1   9       37.69       28.11     12.89 o 
  -4   1   9       87.86       99.80     30.44 o 
  -3   1   9       32.01       36.36     13.98 o 
  -2   1   9     2609.58     2744.48    107.10 o 
  -1   1   9      378.49      391.14     22.39 o 
   0   1   9      332.18      374.52     23.13 o 
   1   1   9      203.54      231.80     24.34 o 
   2   1   9       18.88       20.54     17.19 o 
   3   1   9     1303.41     1531.84     51.55 o 
   4   1   9       88.43      104.54     32.39 o 
   5   1   9      413.29      371.13     41.84 o 
   6   1   9        0.04        6.49     20.19 o 
   7   1   9       99.98       59.96     23.52 o 
   8   1   9       16.80       17.17     16.29 o 
  -9   2   9      814.41      660.71     61.52 o 
  -8   2   9      236.69      189.30     86.29 o 
  -7   2   9      890.76      813.93     57.28 o 
  -6   2   9      208.55      216.98     59.46 o 
  -5   2   9        2.60       10.14      9.94 o 
  -4   2   9      286.83      285.14     21.58 o 
  -3   2   9     1252.88     1242.31     67.73 o 
  -2   2   9     1688.03     1969.82     82.33 o 
  -1   2   9      206.68      185.15     21.06 o 
   0   2   9       14.27       23.00     11.39 o 
   1   2   9       40.90       51.09     17.29 o 
   2   2   9     1134.94     1257.07     36.56 o 
   3   2   9       15.48       12.12     12.03 o 
   4   2   9       89.31       99.92     32.60 o 
   5   2   9      465.38      484.17     39.64 o 
   6   2   9       20.08       17.95     17.92 o 
   7   2   9       65.19       49.95     23.05 o 
  -9   3   9       64.51       52.43     29.85 o 
  -8   3   9        8.20        5.89     17.64 o 
  -7   3   9        1.18       14.12     20.01 o 
  -6   3   9     1182.60     1083.40     51.69 o 
  -5   3   9       33.02       28.31     15.68 o 
  -4   3   9      568.02      608.92     25.84 o 
  -3   3   9      120.64      122.21     31.70 o 
  -2   3   9     4150.61     4529.50    400.10 o 
  -1   3   9     1196.76     1180.10     63.27 o 
   0   3   9      385.21      427.12     22.17 o 
   1   3   9      503.25      478.94     27.86 o 
   2   3   9      372.39      388.94     41.22 o 
   3   3   9      658.31      661.48     44.20 o 
   4   3   9      501.15      534.65     49.82 o 
   5   3   9      222.91      148.60     38.80 o 
   6   3   9        6.36       15.45     18.39 o 
   7   3   9      657.46      562.87     47.16 o 
  -9   4   9       45.78       33.81     30.61 o 
  -8   4   9       20.08       22.62     20.70 o 
  -7   4   9      505.45      462.18     48.46 o 
  -6   4   9       58.23       53.13     21.90 o 
  -5   4   9       55.50       65.75     25.43 o 
  -4   4   9       52.32       37.94     20.12 o 
  -3   4   9      759.88      799.71     47.79 o 
  -2   4   9      304.29      280.44     37.51 o 
  -1   4   9        8.16       10.56     10.70 o 
   0   4   9      525.92      467.64     30.13 o 
   1   4   9       66.52       50.17     18.23 o 
   2   4   9     1630.28     1763.47     62.39 o 
   3   4   9      667.71      763.25     57.07 o 
   4   4   9      138.19      129.91     39.08 o 
   5   4   9        7.77        7.34     16.81 o 
   6   4   9      106.53       92.85     30.93 o 
   7   4   9       82.07       65.44     25.00 o 
  -8   5   9      327.59      340.12     63.24 o 
  -7   5   9       36.02       39.01     28.84 o 
  -6   5   9       13.80       22.69     20.25 o 
  -5   5   9      124.84      145.49     56.98 o 
  -4   5   9       38.66       33.17     19.18 o 
  -3   5   9       55.50       55.69     22.75 o 
  -2   5   9       31.89       29.41     14.21 o 
  -1   5   9        5.07        3.87      8.11 o 
   0   5   9      880.20      831.84     41.17 o 
   1   5   9        8.83       32.75     22.09 o 
   2   5   9      931.39      864.52     44.80 o 
   3   5   9       85.66       73.98     26.77 o 
   4   5   9      163.90      148.00     47.25 o 
   5   5   9      755.30      733.97     56.76 o 
   6   5   9        2.79       14.32     15.89 o 
   7   5   9      365.13      383.33     66.51 o 
  -8   6   9        7.27        5.15     18.78 o 
  -7   6   9       22.73       38.08     30.32 o 
  -6   6   9      389.91      392.23     40.55 o 
  -5   6   9      888.49      817.71     46.36 o 
  -4   6   9      291.88      272.46     26.43 o 
  -3   6   9       12.94       11.77     12.22 o 
  -2   6   9       51.30       44.89     19.17 o 
  -1   6   9       12.33       11.80     12.41 o 
   0   6   9     2057.52     2113.75     75.29 o 
   1   6   9      570.22      569.41     40.42 o 
   2   6   9      103.25       98.79     39.09 o 
   3   6   9       18.99       13.76     14.41 o 
   4   6   9      573.77      627.44     52.59 o 
   5   6   9      196.01      208.58     46.73 o 
   6   6   9      317.82      263.75     49.59 o 
   7   6   9       34.49       28.67     14.82 o 
  -8   7   9      130.87       98.05     44.63 o 
  -7   7   9        2.93        7.24     12.62 o 
  -6   7   9       99.27       55.31     26.20 o 
  -5   7   9      116.17      136.79     54.60 o 
  -4   7   9     2727.85     2880.20    123.95 o 
  -3   7   9       86.95       82.58     28.04 o 
  -2   7   9      254.77      281.00     65.82 o 
  -1   7   9        8.65        2.21     14.85 o 
   0   7   9     1776.88     1853.60     81.60 o 
   1   7   9      473.86      519.97     60.78 o 
   2   7   9       18.24       15.38     18.56 o 
   3   7   9      242.89      244.76     82.21 o 
   4   7   9      304.56      282.47     72.96 o 
   5   7   9     1630.71     1431.61    133.47 o 
   6   7   9        5.67       16.98     16.96 o 
  -8   8   9       31.10       40.08     26.82 o 
  -7   8   9       35.71       72.05     28.59 o 
  -6   8   9      269.53      230.96     62.92 o 
  -5   8   9     1687.96     1718.58    103.64 o 
  -4   8   9      302.93      296.11     52.62 o 
  -3   8   9      573.13      708.79     52.02 o 
  -2   8   9      439.07      475.67     40.55 o 
  -1   8   9     1103.45     1190.80     66.49 o 
   0   8   9     3535.52     3530.46    111.91 o 
   1   8   9      183.10      150.60     50.32 o 
   2   8   9      285.95      328.18    101.89 o 
   3   8   9      178.78      209.17     70.86 o 
   4   8   9      508.28      652.13     52.77 o 
   5   8   9       10.66       14.74     17.36 o 
   6   8   9       75.54       98.13     29.83 o 
  -7   9   9       48.38       47.10     27.85 o 
  -6   9   9      366.97      361.42     72.27 o 
  -5   9   9       36.58       35.91     23.43 o 
  -4   9   9     2127.87     2137.17    130.03 o 
  -3   9   9      107.14      141.70     42.41 o 
  -2   9   9      355.23      400.03     38.51 o 
  -1   9   9      775.01      888.74     57.77 o 
   0   9   9     1356.02     1382.68     82.50 o 
   1   9   9     1726.09     1815.28     78.60 o 
   2   9   9       11.42        4.03     22.03 o 
   3   9   9      288.02      312.29    113.23 o 
   4   9   9       10.04       10.94     18.77 o 
   5   9   9      739.66      612.41     81.67 o 
   6   9   9      119.53      100.82     42.11 o 
  -7  10   9      158.70      133.50     69.91 o 
  -6  10   9        7.10       11.71     21.22 o 
  -5  10   9      481.89      605.37     69.06 o 
  -4  10   9       75.88       72.91     51.23 o 
  -3  10   9     1167.70     1232.60    114.47 o 
  -2  10   9      511.95      521.03     38.26 o 
  -1  10   9      454.49      465.16     42.48 o 
   0  10   9      479.87      486.81     37.99 o 
   1  10   9       14.34       14.26     15.94 o 
   2  10   9      972.73     1027.07     63.35 o 
   3  10   9        8.11       12.24     20.32 o 
   4  10   9      330.39      319.61     92.58 o 
   5  10   9       19.43       31.10     21.44 o 
  -6  11   9      444.74      398.90     71.66 o 
  -5  11   9       22.44       35.50     34.13 o 
  -4  11   9       13.07       21.91     20.09 o 
  -3  11   9      156.12      174.21     71.18 o 
  -2  11   9      970.89     1034.88     60.99 o 
  -1  11   9      436.24      483.62     56.14 o 
   0  11   9       19.67       40.09     24.23 o 
   1  11   9      116.30      153.96     49.75 o 
   2  11   9      282.84      294.20     98.04 o 
   3  11   9     1301.54     1439.85     84.38 o 
   4  11   9        0.13       13.22     20.04 o 
   5  11   9       25.00       39.65     22.60 o 
  -5  12   9        2.27       -1.45     33.66 o 
  -4  12   9       13.68       29.80     27.10 o 
  -3  12   9      196.27      197.09     97.68 o 
  -2  12   9      479.27      536.65     41.05 o 
  -1  12   9      139.89      133.59     49.47 o 
   0  12   9       18.80       10.40     18.85 o 
   1  12   9      253.02      298.73    103.77 o 
   2  12   9      533.47      455.42    127.88 o 
   3  12   9      575.20      660.55     93.80 o 
   4  12   9       72.68       80.07     39.77 o 
  -4  13   9       47.73       36.55     32.17 o 
  -3  13   9        1.65        9.45     21.51 o 
  -2  13   9      903.63      906.14     70.03 o 
  -1  13   9       13.20       19.85     17.20 o 
   0  13   9       69.47       63.16     22.78 o 
   1  13   9       44.49       84.71     37.08 o 
   2  13   9      538.48      493.23     70.59 o 
   3  13   9      710.91      599.66    181.58 o 
  -3  14   9      177.11      163.37     73.26 o 
  -2  14   9      419.52      459.44    105.78 o 
  -1  14   9       95.08      111.54     39.78 o 
   0  14   9       61.24       73.82     33.98 o 
   1  14   9      107.95       99.19     40.61 o 
  -9   0  10        5.27       10.75     32.60 o 
  -8   0  10      784.79      775.51     80.18 o 
  -7   0  10       44.35       15.84     30.28 o 
  -6   0  10     4698.24     3801.08    128.80 o 
  -5   0  10      311.50      324.45     39.50 o 
  -4   0  10       12.73       10.47     21.79 o 
  -3   0  10       86.00       71.31     35.40 o 
  -2   0  10     5291.25     5503.84    238.21 o 
  -1   0  10       53.99       50.22     29.50 o 
   0   0  10       17.14       23.30     20.15 o 
   1   0  10       46.59       53.09     30.00 o 
   2   0  10     7693.72     8522.00    345.01 o 
   3   0  10     1506.61     1527.81     86.31 o 
   4   0  10      559.77      587.92     47.91 o 
   5   0  10       76.86      137.61     78.12 o 
   6   0  10      500.00      475.47    212.63 o 
   7   0  10     1431.50     1470.95    160.80 o 
  -9   1  10      349.64      413.42     53.60 o 
  -8   1  10        0.84        9.38     16.11 o 
  -7   1  10     3230.02     3479.21    402.22 o 
  -6   1  10        5.99        5.88     13.10 o 
  -5   1  10      512.95      578.22     30.85 o 
  -4   1  10      215.67      245.51     25.77 o 
  -3   1  10     3715.23     3817.38    176.58 o 
  -2   1  10      956.33     1040.81     32.05 o 
  -1   1  10     2557.27     2664.15    109.02 o 
   0   1  10      328.18      303.05     37.50 o 
   1   1  10      598.10      583.92     29.09 o 
   2   1  10     1749.86     1872.20     53.91 o 
   3   1  10     1885.80     1979.47     70.47 o 
   4   1  10      606.11      624.14     46.07 o 
   5   1  10        1.33        7.63     16.49 o 
   6   1  10      905.70      985.50     82.48 o 
   7   1  10      204.12      129.27     50.70 o 
  -8   2  10      565.89      511.94     55.12 o 
  -7   2  10      102.45       92.20     46.97 o 
  -6   2  10     2287.66     2248.21    136.42 o 
  -5   2  10      261.71      245.94     45.14 o 
  -4   2  10     1997.80     2024.93    146.00 o 
  -3   2  10      592.12      595.89     41.95 o 
  -2   2  10     4726.74     5314.77    351.61 o 
  -1   2  10      543.61      509.59     23.88 o 
   0   2  10     1440.47     1414.01     40.44 o 
   1   2  10      947.94      988.29     42.61 o 
   2   2  10     1294.37     1196.85     61.19 o 
   3   2  10     1644.52     1766.89     58.75 o 
   4   2  10      125.60      135.37     39.56 o 
   5   2  10      392.25      466.14     39.40 o 
   6   2  10      103.82       99.27     43.08 o 
   7   2  10      806.94      822.75     54.98 o 
  -8   3  10      141.33      130.79     56.45 o 
  -7   3  10      623.36      603.89     58.11 o 
  -6   3  10      161.03      144.18     61.71 o 
  -5   3  10     4885.74     5040.19    308.80 o 
  -4   3  10      305.92      309.66     51.09 o 
  -3   3  10     3175.57     3094.57    226.73 o 
  -2   3  10      605.17      590.13     42.57 o 
  -1   3  10     3454.09     2935.89    285.96 o 
   0   3  10     3472.11     3408.57    153.89 o 
   1   3  10     2187.44     2160.28     60.22 o 
   2   3  10     1686.84     1759.21     53.11 o 
   3   3  10      347.49      372.59     50.17 o 
   4   3  10      972.73     1042.36     49.70 o 
   5   3  10      114.52       97.34     35.97 o 
   6   3  10       82.94       82.36     26.00 o 
   7   3  10        8.11       15.92     19.27 o 
  -8   4  10     1047.98      977.98    102.63 o 
  -7   4  10       45.95       65.79     37.84 o 
  -6   4  10      386.04      400.61     49.46 o 
  -5   4  10       80.35       63.28     27.76 o 
  -4   4  10     7147.59     7642.29    227.26 o 
  -3   4  10      428.74      454.92     44.96 o 
  -2   4  10     1149.19     1122.18     75.65 o 
  -1   4  10     1520.61     1553.63     86.72 o 
   0   4  10     5010.14     5713.56    149.28 o 
   1   4  10     1611.52     1636.03     58.59 o 
   2   4  10       38.48       32.93     20.21 o 
   3   4  10      148.43      195.50     53.70 o 
   4   4  10      294.98      273.82     61.07 o 
   5   4  10     1861.26     2053.01    156.59 o 
   6   4  10       43.37       21.78     16.86 o 
   7   4  10       35.48        6.37     11.77 o 
  -8   5  10      207.11      179.98     97.90 o 
  -7   5  10       21.30       21.93     20.23 o 
  -6   5  10      115.73       78.53     35.57 o 
  -5   5  10     3281.98     3220.70    145.71 o 
  -4   5  10      453.80      473.89     46.04 o 
  -3   5  10     1937.45     2095.48    161.06 o 
  -2   5  10       24.32       16.79     11.64 o 
  -1   5  10     1988.37     2000.66    115.27 o 
   0   5  10     1427.66     1602.28     96.23 o 
   1   5  10     3346.38     3390.17     80.51 o 
   2   5  10      577.35      625.57     39.55 o 
   3   5  10       21.27       29.63     20.99 o 
   4   5  10     1006.99     1116.05     77.15 o 
   5   5  10      567.46      566.82     55.72 o 
   6   5  10      188.79      187.92     63.30 o 
  -8   6  10     1448.71     1513.41    111.78 o 
  -7   6  10      211.42      179.29     67.00 o 
  -6   6  10      377.81      427.38     51.04 o 
  -5   6  10        1.88       13.05     16.92 o 
  -4   6  10     3115.88     2944.77    120.90 o 
  -3   6  10       30.15       38.14     15.84 o 
  -2   6  10       23.78       19.42     17.49 o 
  -1   6  10      514.92      510.93     34.11 o 
   0   6  10     2146.07     2267.05     67.02 o 
   1   6  10      909.77      819.46     41.63 o 
   2   6  10      181.13      200.95     68.43 o 
   3   6  10       63.52       70.83     35.59 o 
   4   6  10     1487.02     1534.26     78.95 o 
   5   6  10      799.78      795.74     72.24 o 
   6   6  10        0.03       13.95     16.13 o 
  -7   7  10      328.37      336.69     53.21 o 
  -6   7  10      202.93      151.15     40.29 o 
  -5   7  10      560.63      632.03     55.45 o 
  -4   7  10      114.87      105.38     38.27 o 
  -3   7  10      239.50      265.06     56.32 o 
  -2   7  10      223.31      200.77     64.78 o 
  -1   7  10     1438.20     1466.24     84.96 o 
   0   7  10       75.27       56.18     23.81 o 
   1   7  10      995.69     1021.57     56.71 o 
   2   7  10        9.32       21.38     19.02 o 
   3   7  10      342.14      358.34     66.86 o 
   4   7  10      605.64      691.22     80.87 o 
   5   7  10      485.43      531.56     70.00 o 
   6   7  10      300.46      267.64     64.75 o 
  -7   8  10        6.48       -2.34     26.41 o 
  -6   8  10      738.19      667.54     39.00 o 
  -5   8  10       61.33       43.95     29.06 o 
  -4   8  10       78.14       84.19     54.07 o 
  -3   8  10       25.98       28.06     28.11 o 
  -2   8  10      873.17      929.42     72.34 o 
  -1   8  10       25.74       20.61     16.81 o 
   0   8  10      246.24      290.04     80.65 o 
   1   8  10       10.42       15.15     19.22 o 
   2   8  10      982.96      979.75     66.25 o 
   3   8  10      463.22      503.36     57.79 o 
   4   8  10      542.61      490.53    133.11 o 
   5   8  10        1.60        5.54     17.87 o 
  -7   9  10     1122.70      899.06     79.15 o 
  -6   9  10        1.33       15.15     21.82 o 
  -5   9  10       74.26      102.79     50.02 o 
  -4   9  10        2.17       16.37     26.70 o 
  -3   9  10     1287.73     1452.71    133.75 o 
  -2   9  10      222.01      226.13     84.49 o 
  -1   9  10      278.65      324.11     47.15 o 
   0   9  10      116.15      142.87     55.63 o 
   1   9  10       64.48       72.79     30.11 o 
   2   9  10      539.81      591.01     69.07 o 
   3   9  10      815.04      722.41     69.40 o 
   4   9  10        1.34       27.62     27.47 o 
   5   9  10       30.78       27.03     23.47 o 
  -6  10  10      995.43      949.07     75.82 o 
  -5  10  10       27.65       29.54     23.80 o 
  -4  10  10        6.54       33.96     29.53 o 
  -3  10  10       10.29       17.83     24.71 o 
  -2  10  10     3517.18     3450.76    156.36 o 
  -1  10  10      321.08      301.65     78.28 o 
   0  10  10        5.63       16.21     18.69 o 
   1  10  10       45.44       82.53     37.67 o 
   2  10  10      885.09      942.00     85.81 o 
   3  10  10      595.31      520.27     56.02 o 
   4  10  10      106.23       58.65     26.02 o 
  -5  11  10      130.60      139.55     69.70 o 
  -4  11  10       40.44       31.89     23.87 o 
  -3  11  10     1126.93     1354.82    152.35 o 
  -2  11  10       61.79       53.13     25.37 o 
  -1  11  10      562.33      683.75     83.61 o 
   0  11  10       60.66       57.78     28.68 o 
   1  11  10       12.61       15.77     21.90 o 
   2  11  10      246.67      201.13     52.72 o 
   3  11  10      197.87      187.83     66.23 o 
   4  11  10       10.52        4.27     24.21 o 
  -4  12  10      176.83      168.44     77.44 o 
  -3  12  10        6.80       12.31     19.85 o 
  -2  12  10      288.42      235.10    101.25 o 
  -1  12  10       76.59       88.84     30.98 o 
   0  12  10       90.86      104.68     35.83 o 
   1  12  10      154.66      175.96     79.39 o 
   2  12  10      282.91      236.45     83.71 o 
   3  12  10        8.31       23.51     23.33 o 
  -3  13  10        0.05        4.43     18.21 o 
  -2  13  10       32.68       24.53     28.19 o 
  -1  13  10       55.83       41.48     22.96 o 
   0  13  10        1.23       10.83     16.43 o 
   1  13  10      150.20      152.95     57.03 o 
  -8   1  11      134.64       72.84     52.86 o 
  -7   1  11      163.85      120.81     65.07 o 
  -6   1  11      248.20      226.22     43.04 o 
  -5   1  11        5.58       19.83     14.16 o 
  -4   1  11      146.23      125.79     39.33 o 
  -3   1  11       42.27       39.76     19.20 o 
  -2   1  11     1635.99     1614.19     54.10 o 
  -1   1  11      128.23      120.63     36.79 o 
   0   1  11      502.81      485.71     22.74 o 
   1   1  11       71.16       68.51     28.74 o 
   2   1  11       64.17       78.35     30.36 o 
   3   1  11        8.93       25.68     17.11 o 
   4   1  11      538.32      542.57     52.41 o 
   5   1  11        4.04       21.35     29.44 o 
   6   1  11       10.19       11.71     22.95 o 
  -8   2  11        7.53       14.06     21.55 o 
  -7   2  11      416.90      342.25     55.28 o 
  -6   2  11      413.62      444.87     82.30 o 
  -5   2  11       30.74       16.39     14.68 o 
  -4   2  11       54.25       43.05     21.32 o 
  -3   2  11      819.12      806.35     50.35 o 
  -2   2  11        0.27        6.19      9.67 o 
  -1   2  11      628.10      659.28     37.95 o 
   0   2  11      366.76      314.89     26.35 o 
   1   2  11       81.82       90.88     36.52 o 
   2   2  11     1417.90     1422.22     48.10 o 
   3   2  11      472.77      417.34     50.19 o 
   4   2  11        0.39       16.68     25.88 o 
   5   2  11      612.15      566.73     92.34 o 
   6   2  11        1.80       10.48     22.02 o 
  -8   3  11       21.42       16.64     18.17 o 
  -7   3  11      229.70      107.91     61.35 o 
  -6   3  11      630.21      582.90     67.51 o 
  -5   3  11       39.90       14.05     17.42 o 
  -4   3  11       22.44       18.77     14.32 o 
  -3   3  11      156.46      142.88     45.32 o 
  -2   3  11     2563.55     2439.96     91.74 o 
  -1   3  11      345.52      389.64     40.78 o 
   0   3  11     1054.34     1044.76     70.79 o 
   1   3  11        6.34       27.42     19.69 o 
   2   3  11      313.79      327.61     75.29 o 
   3   3  11      686.34      809.69     56.41 o 
   4   3  11      341.12      311.70    101.43 o 
   5   3  11        9.68       18.69     20.16 o 
   6   3  11        0.78       12.31     22.96 o 
  -8   4  11       20.08       19.66     16.24 o 
  -7   4  11      327.33      260.86     50.36 o 
  -6   4  11       25.04       13.23     18.09 o 
  -5   4  11       49.53       35.07     22.34 o 
  -4   4  11      105.62      101.83     46.23 o 
  -3   4  11       10.41       10.01     10.96 o 
  -2   4  11        0.97       -3.59     22.81 o 
  -1   4  11      186.38      219.57     47.72 o 
   0   4  11      235.51      229.85     81.72 o 
   1   4  11       50.84       49.83     22.20 o 
   2   4  11       19.49       23.30     25.24 o 
   3   4  11       96.31       68.02     36.90 o 
   4   4  11       43.23       41.96     24.14 o 
   5   4  11      125.94      104.25     45.07 o 
   6   4  11      191.63      208.66     80.35 o 
  -7   5  11      244.37      181.28     71.94 o 
  -6   5  11      288.72      227.12     68.88 o 
  -5   5  11      275.13      224.55     76.61 o 
  -4   5  11      118.70      116.48     51.10 o 
  -3   5  11       34.59       27.11     15.17 o 
  -2   5  11       87.07       95.26     38.67 o 
  -1   5  11       25.02       22.62     16.83 o 
   0   5  11       55.68       49.00     22.71 o 
   1   5  11       94.98      114.55     39.56 o 
   2   5  11       68.98       79.51     28.41 o 
   3   5  11       12.90       23.68     23.02 o 
   4   5  11       45.88       56.22     32.76 o 
   5   5  11       91.02       82.20     30.82 o 
   6   5  11        6.51       21.33     23.89 o 
  -7   6  11        8.94       31.31     24.11 o 
  -6   6  11       95.61       88.24     37.91 o 
  -5   6  11      153.14      145.23     45.63 o 
  -4   6  11      307.88      358.10    110.21 o 
  -3   6  11        9.94       12.36     19.34 o 
  -2   6  11      401.22      464.63     44.80 o 
  -1   6  11        5.84       17.93     24.15 o 
   0   6  11        3.31       10.26     20.90 o 
   1   6  11      170.88      169.70     49.28 o 
   2   6  11       24.86       40.12     29.64 o 
   3   6  11       36.28       23.40     22.05 o 
   4   6  11      475.45      480.02     74.67 o 
   5   6  11       73.64       39.26     30.09 o 
  -7   7  11       52.65       13.40     29.01 o 
  -6   7  11       16.44       22.22     21.94 o 
  -5   7  11        2.93       14.52     28.19 o 
  -4   7  11     1301.36     1348.48    164.74 o 
  -3   7  11      126.19       99.00     35.49 o 
  -2   7  11      195.61      152.98     65.72 o 
  -1   7  11      212.89      221.33     84.77 o 
   0   7  11     1810.39     1720.04    102.01 o 
   1   7  11      729.08      698.35     46.48 o 
   2   7  11      317.78      336.56     67.64 o 
   3   7  11        4.28       19.77     18.52 o 
   4   7  11      110.05      101.46     45.30 o 
   5   7  11      553.56      520.74     53.48 o 
  -6   8  11       28.44       16.86     29.67 o 
  -5   8  11     1102.25     1024.73     55.35 o 
  -4   8  11       18.32       15.13     27.72 o 
  -3   8  11      321.08      297.11     84.23 o 
  -2   8  11      185.46      233.51     95.40 o 
  -1   8  11       29.66       31.80     16.71 o 
   0   8  11      794.37      837.68     73.82 o 
   1   8  11      321.76      312.08     99.77 o 
   2   8  11      332.34      364.19    115.32 o 
   3   8  11      274.87      210.19     82.09 o 
   4   8  11      366.09      407.85    113.43 o 
   5   8  11       36.45       24.52     20.66 o 
  -6   9  11       16.79       18.97     20.88 o 
  -5   9  11       40.40       46.90     32.54 o 
  -4   9  11     1179.48     1331.54    140.98 o 
  -3   9  11      338.47      352.30     68.31 o 
  -2   9  11      126.73      126.44     48.76 o 
  -1   9  11      595.85      641.78    114.10 o 
   0   9  11      781.34      778.29     77.22 o 
   1   9  11      567.10      602.78    111.03 o 
   2   9  11      429.00      399.85    123.96 o 
   3   9  11      552.56      773.10     86.71 o 
   4   9  11        6.59       10.67     19.72 o 
  -5  10  11      188.49      156.90     84.37 o 
  -4  10  11        2.19       19.56     30.20 o 
  -3  10  11      525.16      551.99     64.11 o 
  -2  10  11      213.98      205.55     58.41 o 
  -1  10  11      520.05      497.62     44.29 o 
   0  10  11      286.51      350.31     69.63 o 
   1  10  11       41.53       53.26     33.14 o 
   2  10  11      752.87      752.88     64.22 o 
   3  10  11        8.50       19.13     26.94 o 
  -4  11  11        1.83        2.11     21.32 o 
  -3  11  11      140.64      175.46     77.77 o 
  -2  11  11      517.21      449.87     54.38 o 
  -1  11  11      316.86      275.85     92.59 o 
   0  11  11      188.04      146.03     48.02 o 
   1  11  11      290.42      255.11     93.52 o 
   2  11  11      237.50      200.93     70.51 o 
   3  11  11      220.52      162.45     94.70 o 
  -3  12  11       98.66       64.91     32.26 o 
  -2  12  11       18.80       16.59     20.63 o 
  -1  12  11       99.93       61.93     32.06 o 
   0  12  11        2.75       11.50     23.05 o 
   1  12  11        8.63        8.27     17.91 o 
  -7   0  12       43.13       59.01     80.88 o 
  -6   0  12     1246.22      906.99    113.65 o 
  -5   0  12     1652.47     1197.12    110.92 o 
  -4   0  12      327.03      259.04     45.50 o 
  -3   0  12     1111.84     1151.91    127.94 o 
  -2   0  12     1251.37     1102.81     72.63 o 
  -1   0  12     1592.98     1659.03     75.48 o 
   0   0  12     1279.42     1236.46     95.66 o 
   1   0  12     1996.54     2199.94    185.82 o 
   2   0  12      211.34      197.95    103.92 o 
   3   0  12     1298.46     1356.81    128.35 o 
   4   0  12      325.09      237.15    125.12 o 
   5   0  12      316.80      264.82     93.04 o 
   6   0  12      151.31      106.33     86.26 o 
  -7   1  12      720.90      575.44     47.78 o 
  -6   1  12      534.35      455.42     56.26 o 
  -5   1  12        5.23       -6.55     31.38 o 
  -4   1  12     3078.82     3073.11    139.80 o 
  -3   1  12       10.31       19.03     27.88 o 
  -2   1  12     1096.70     1078.46     49.75 o 
  -1   1  12       10.27       11.21     10.83 o 
   0   1  12     1015.58     1096.50     65.01 o 
   1   1  12      360.11      361.81     44.86 o 
   2   1  12      773.08      930.81     86.15 o 
   3   1  12      109.85       70.04     30.39 o 
   4   1  12      890.19     1023.39    119.35 o 
   5   1  12      750.78      639.99     83.10 o 
  -7   2  12       95.79       39.69     26.86 o 
  -6   2  12      376.67      293.80     49.19 o 
  -5   2  12      352.79      299.86     42.34 o 
  -4   2  12      132.53      148.56     44.59 o 
  -3   2  12      564.14      652.63     34.57 o 
  -2   2  12      547.81      553.11     27.78 o 
  -1   2  12     2264.90     2621.24    163.17 o 
   0   2  12       49.98       45.19     17.85 o 
   1   2  12     2181.86     2506.83    106.46 o 
   2   2  12        0.10       28.32     25.85 o 
   3   2  12     1180.37     1261.76     84.79 o 
   4   2  12      395.33      380.45    108.73 o 
   5   2  12      806.70      882.80     73.07 o 
  -7   3  12       24.88       23.76     31.50 o 
  -6   3  12       90.46       98.95     60.37 o 
  -5   3  12      323.75      336.44     46.43 o 
  -4   3  12      517.38      529.28     43.15 o 
  -3   3  12      459.41      537.89     52.01 o 
  -2   3  12     1338.83     1471.62    103.86 o 
  -1   3  12       94.04      111.50     44.77 o 
   0   3  12     2471.71     2762.11    133.31 o 
   1   3  12       45.88       55.98     26.90 o 
   2   3  12     1914.46     2098.51    112.04 o 
   3   3  12      531.11      454.86     57.62 o 
   4   3  12      895.79      987.50     89.11 o 
   5   3  12      118.47      150.97     58.80 o 
  -7   4  12      201.79      116.23     78.90 o 
  -6   4  12        7.40       -6.00     21.69 o 
  -5   4  12       50.69       44.81     19.82 o 
  -4   4  12     1504.62     1647.31    137.94 o 
  -3   4  12     1281.15     1370.83    128.22 o 
  -2   4  12       93.92       71.06     28.56 o 
  -1   4  12     1555.81     1740.89     76.11 o 
   0   4  12      819.80      788.93     50.76 o 
   1   4  12     2135.52     2361.34    123.89 o 
   2   4  12     1095.80     1063.24     65.08 o 
   3   4  12     1499.96     1729.95    150.91 o 
   4   4  12      171.99      184.56     48.77 o 
   5   4  12      555.23      507.00     59.43 o 
  -7   5  12        4.16       15.34     22.15 o 
  -6   5  12      835.00      880.19    127.28 o 
  -5   5  12      761.24      763.55     71.67 o 
  -4   5  12       33.75       31.07     30.27 o 
  -3   5  12       33.66       51.21     27.09 o 
  -2   5  12     1990.91     2184.72    172.27 o 
  -1   5  12       43.23       59.14     26.46 o 
   0   5  12     1278.70     1408.07     90.01 o 
   1   5  12       77.67       78.09     35.03 o 
   2   5  12     1066.46     1089.26     72.61 o 
   3   5  12      618.95      500.66     68.43 o 
   4   5  12      786.56      895.15     65.69 o 
   5   5  12       68.82       32.90     24.69 o 
  -6   6  12        5.76       20.11     20.07 o 
  -5   6  12      296.54      349.93    124.01 o 
  -4   6  12      365.96      435.57     71.55 o 
  -3   6  12     1375.09     1622.11    176.61 o 
  -2   6  12      625.14      608.99     42.68 o 
  -1   6  12      545.59      648.72     52.02 o 
   0   6  12      421.68      408.05     50.48 o 
   1   6  12      434.19      445.77     49.55 o 
   2   6  12      398.21      450.72     78.11 o 
   3   6  12      467.54      606.16     58.04 o 
   4   6  12        0.34       16.43     18.92 o 
  -6   7  12      504.33      554.06     61.10 o 
  -5   7  12        3.87        7.43     31.07 o 
  -4   7  12      977.95     1206.54    149.90 o 
  -3   7  12        8.62       17.95     17.18 o 
  -2   7  12      478.75      550.83     54.15 o 
  -1   7  12      208.92      220.75     57.65 o 
   0   7  12      186.29      216.85     79.68 o 
   1   7  12       79.25       80.22     33.64 o 
   2   7  12      502.96      474.70    114.47 o 
   3   7  12       73.49       68.36     39.82 o 
   4   7  12      199.85      170.29     77.54 o 
  -5   8  12      551.32      573.66     75.76 o 
  -4   8  12       42.91       34.31     27.64 o 
  -3   8  12      317.94      377.76    126.13 o 
  -2   8  12       45.65       44.31     28.14 o 
  -1   8  12      618.22      619.52     59.73 o 
   0   8  12      219.51      201.38     78.93 o 
   1   8  12      273.35      269.82     82.52 o 
   2   8  12       36.82       28.54     26.63 o 
   3   8  12      283.91      231.01     91.61 o 
   4   8  12       51.94       45.69     32.87 o 
  -5   9  12        1.76       15.93     22.64 o 
  -4   9  12      440.87      427.29     77.19 o 
  -3   9  12        0.68        3.15     22.40 o 
  -2   9  12      259.20      266.16     91.80 o 
  -1   9  12        2.71       14.68     20.65 o 
   0   9  12      305.86      363.85     67.36 o 
   1   9  12      239.98      195.85     55.78 o 
   2   9  12      286.31      326.36     65.49 o 
   3   9  12       30.82       16.15     28.05 o 
  -4  10  12      105.12       38.29     34.53 o 
  -3  10  12       33.55       38.12     31.92 o 
  -2  10  12     1144.22     1045.44    138.81 o 
  -1  10  12      230.24      193.29     50.02 o 
   0  10  12      299.89      238.35     62.35 o 
   1  10  12      417.45      443.41     99.97 o 
   2  10  12       36.55       22.08     25.39 o 
  -3  11  12       52.36       32.66     33.01 o 
  -2  11  12       51.10       32.64     29.99 o 
  -1  11  12        2.79        6.30     28.55 o 
   0  11  12      786.24      861.78     69.47 o 
   1  11  12       45.46       27.06     20.34 o 
  -7   1  13      181.06       72.42     55.47 o 
  -6   1  13        9.91       10.74     20.39 o 
  -5   1  13        5.16        1.29     25.04 o 
  -4   1  13       15.58       13.64     14.07 o 
  -3   1  13       27.22       19.12     16.94 o 
  -2   1  13      511.47      467.13     43.26 o 
  -1   1  13        5.00        5.73     19.23 o 
   0   1  13       25.98       10.96     18.68 o 
   1   1  13       50.17       54.67     35.50 o 
   2   1  13       47.51       31.74     38.89 o 
   3   1  13      203.56      208.71    133.00 o 
   4   1  13       75.74      105.14     38.84 o 
   5   1  13        0.30        8.99     40.25 o 
  -6   2  13      421.94      299.56     53.33 o 
  -5   2  13        4.74       12.94     14.05 o 
  -4   2  13       76.64       34.56     23.04 o 
  -3   2  13      495.24      454.24     34.82 o 
  -2   2  13       80.06       52.65     31.14 o 
  -1   2  13      346.81      292.05    100.00 o 
   0   2  13     1030.17     1080.66     86.33 o 
   1   2  13       65.47       40.10     21.76 o 
   2   2  13       12.14       21.12     37.48 o 
   3   2  13      261.09      206.74    108.71 o 
   4   2  13       78.80       89.89     59.21 o 
  -6   3  13      209.76       98.70     91.62 o 
  -5   3  13      118.67       69.68     32.38 o 
  -4   3  13      313.19      220.67    130.22 o 
  -3   3  13       18.69        9.65     17.38 o 
  -2   3  13      854.68      762.79     57.40 o 
  -1   3  13        0.80        7.85     14.27 o 
   0   3  13      296.09      242.57     46.16 o 
   1   3  13      446.12      435.41     40.95 o 
   2   3  13      428.74      370.68     51.96 o 
   3   3  13        4.90       -2.86     21.96 o 
   4   3  13      222.76      182.83     99.09 o 
  -6   4  13        1.66       20.97     76.43 o 
  -5   4  13       41.78       46.12     29.00 o 
  -4   4  13      526.13      515.14     53.44 o 
  -3   4  13      175.25      210.66     46.86 o 
  -2   4  13       27.39       38.33     20.25 o 
  -1   4  13       18.64       18.34     17.24 o 
   0   4  13       98.12       92.20     30.64 o 
   1   4  13      142.66      129.00     54.47 o 
   2   4  13        6.19       30.04     21.21 o 
   3   4  13       88.22       57.39     26.34 o 
   4   4  13      172.08      136.03     78.91 o 
  -6   5  13      140.50      149.43    130.53 o 
  -5   5  13      111.88       97.63     44.76 o 
  -4   5  13        9.53       14.97     14.96 o 
  -3   5  13      188.94      174.46     68.26 o 
  -2   5  13       29.26       60.25     32.02 o 
  -1   5  13      200.63      218.04     83.79 o 
   0   5  13       54.39       37.40     31.39 o 
   1   5  13       50.96       50.46     29.13 o 
   2   5  13       25.86       23.73     18.45 o 
   3   5  13       25.08       17.43     19.56 o 
   4   5  13        2.00        5.82     20.58 o 
  -5   6  13      270.35      208.94    121.31 o 
  -4   6  13       91.35       74.60     45.33 o 
  -3   6  13        9.29       13.95     18.47 o 
  -2   6  13      219.55      218.60     84.56 o 
  -1   6  13       87.90       76.77     31.66 o 
   0   6  13       18.98       15.82     20.37 o 
   1   6  13       39.53       25.11     22.26 o 
   2   6  13       16.75       19.34     26.61 o 
   3   6  13      133.28      110.28     51.26 o 
  -5   7  13       19.74        4.06     32.14 o 
  -4   7  13      913.74      864.90    121.95 o 
  -3   7  13      253.41      298.51     72.65 o 
  -2   7  13       60.92       25.34     19.08 o 
  -1   7  13      274.61      311.54     95.36 o 
   0   7  13      693.28      700.06     50.98 o 
   1   7  13       53.76       61.83     34.79 o 
   2   7  13      180.10      116.78     41.05 o 
   3   7  13      343.20      345.23    109.79 o 
  -4   8  13       34.18       10.52     20.55 o 
  -3   8  13       64.50       68.62     32.41 o 
  -2   8  13      851.94      907.47     81.68 o 
  -1   8  13       67.30       59.88     23.92 o 
   0   8  13       61.55       78.82     33.29 o 
   1   8  13      187.07      152.03     46.77 o 
   2   8  13      622.31      589.99     59.58 o 
  -3   9  13       57.71       54.03     29.15 o 
  -2   9  13      252.50      304.45     51.94 o 
  -1   9  13      171.90      160.82     79.09 o 
   0   9  13      321.99      213.00     82.19 o 
   1   9  13      536.64      507.82     77.11 o 
  -1  10  13      103.21      122.79     47.74 o 
  -6   0  14      620.16      469.31     64.34 o 
  -5   0  14      601.27      404.72     55.90 o 
  -4   0  14       26.86       38.44     33.03 o 
  -3   0  14       61.76       83.00     50.49 o 
  -2   0  14      252.38      157.31    136.05 o 
  -1   0  14       60.71       42.62     54.51 o 
   0   0  14      502.10      491.66    105.28 o 
   1   0  14       64.34       86.33     59.89 o 
   2   0  14      478.36      299.59    290.95 o 
   3   0  14       23.52       23.98     59.82 o 
  -4   1  14      532.54      531.49     46.85 o 
  -3   1  14       90.42       52.98     31.41 o 
  -2   1  14      153.88       78.84     51.10 o 
  -1   1  14       72.01       52.99     29.27 o 
   0   1  14      438.84      505.44     82.47 o 
   1   1  14       76.77       96.68     45.55 o 
   2   1  14       21.08        8.17     22.96 o 
   3   1  14       87.79       71.79     51.01 o 
  -5   2  14       17.70        7.91     26.83 o 
  -4   2  14       39.52       32.56     21.95 o 
  -3   2  14      111.95      116.12     49.34 o 
  -2   2  14      261.55      220.82     51.01 o 
  -1   2  14       18.84       19.65     19.41 o 
   0   2  14       15.09       20.31     34.70 o 
   1   2  14       64.55       57.65     49.27 o 
   2   2  14       15.75        9.87     32.56 o 
   3   2  14       41.46       34.84     45.59 o 
  -5   3  14      465.38      484.49     68.77 o 
  -4   3  14      324.18      213.82    130.30 o 
  -3   3  14      378.52      328.25     47.58 o 
  -2   3  14      146.85      133.62     47.55 o 
  -1   3  14      191.57      152.08     65.34 o 
   0   3  14      131.50      155.72     64.63 o 
   1   3  14       73.62       63.70     47.85 o 
   2   3  14      332.43      346.33    202.93 o 
   3   3  14       52.50       37.44     37.34 o 
  -5   4  14      234.37      105.43     97.67 o 
  -4   4  14      376.76      232.94    165.41 o 
  -3   4  14       24.34       18.61     24.17 o 
  -2   4  14        2.80       12.50     18.76 o 
  -1   4  14       58.40       68.55     30.39 o 
   0   4  14      802.05      762.51     45.17 o 
   1   4  14       14.83       35.83     21.77 o 
   2   4  14       57.47       34.70     35.75 o 
   3   4  14       76.88       62.32     44.65 o 
  -4   5  14      102.01       39.49     42.11 o 
  -3   5  14      237.67      172.60    112.67 o 
  -2   5  14      675.36      660.47     73.63 o 
  -1   5  14       38.20       32.13     23.20 o 
   0   5  14       75.63       41.52     18.79 o 
   1   5  14      282.19      173.55     70.49 o 
   2   5  14      323.30      212.05    135.76 o 
  -4   6  14      214.93      136.19     43.37 o 
  -3   6  14        3.00        8.52     23.78 o 
  -2   6  14       78.76       58.13     27.77 o 
  -1   6  14        3.85        9.17     15.43 o 
   0   6  14       48.49       52.23     34.63 o 
   1   6  14        4.31       16.55     16.69 o 
   2   6  14       91.14       67.64     43.69 o 
  -3   7  14        0.96        3.37     19.90 o 
  -2   7  14      186.62      158.67     71.87 o 
  -1   7  14        0.25        3.79     15.67 o 
   0   7  14       40.90       36.39     19.43 o 
   1   7  14        7.58        8.84     18.64 o 
  -2   8  14       76.81       46.41     33.39 o 
  -1   8  14        9.68        0.59     18.87 o 
   0   8  14       33.44       29.51     24.16 o 
  -3   1  15       42.20       25.49     24.29 o 
  -2   1  15      164.47      119.61     71.74 o 
  -1   1  15        0.04        6.97     25.43 o 
   0   1  15        4.78        9.24     17.76 o 
   1   1  15      206.48      149.46     97.33 o 
   2   1  15      163.13      165.75     56.80 o 
  -4   2  15      402.42      297.42     45.09 o 
  -3   2  15      101.82       72.99     45.83 o 
  -2   2  15      395.57      267.42    111.31 o 
  -1   2  15      104.40       80.35     64.66 o 
   0   2  15      373.77      236.47    165.09 o 
   1   2  15       61.68       33.77     32.32 o 
  -3   3  15        9.20       -3.89     28.48 o 
  -2   3  15      165.46       87.37     63.31 o 
  -1   3  15       35.27        7.02     35.11 o 
   0   3  15       26.36       37.96     31.00 o 
   1   3  15      138.31       91.00     59.95 o 
  -3   4  15       23.32       23.41     20.14 o 
  -2   4  15        5.51        8.10     18.24 o 
  -1   4  15        1.14        7.81     13.80 o 
   0   4  15      522.00      538.30     67.82 o 
   1   4  15        0.78        9.38     36.27 o 
  -2   5  15        2.67       11.33     18.14 o 
  -1   5  15       27.97       17.94     24.17 o 
   0   5  15       82.48       52.06     36.70 o 
                                                 
